# Supplementary material for: (E)-1-([1,1′-Biphen­yl]-4-yl)-3-(2-methyl­phen­yl)prop-2-en-1-one
Source: Acta Crystallogr Sect E Struct Rep Online. 2014 Jun 25;70(Pt 7):o809–10. doi: 10.1107/S1600536814014317 (PMC4120573; doi:10.1107/S1600536814014317)
Supplement: Supplementary file 1 [file e-70-0o809-sup1.cif]

##############################################################################
#                                                                            #
# This CIF contains the data in a paper accepted for publication in          #
# Acta Crystallographica Section E. It conforms to the requirements of       #
# Notes for Authors for Acta Crystallographica Section E, and has been       #
# peer reviewed under the auspices of the IUCr Commission on Journals.       #
#                                                                            #
# Full details of the Crystallographic Information File format               #
# are given in the paper "The Crystallographic Information File (CIF):       #
# a New Standard Archive File for Crystallography" by S. R. Hall, F. H.      #
# Allen and I. D. Brown [Acta Cryst. (1991), A47, 655-685].                  #
#                                                                            #
# The current version of the core CIF dictionary is obtainable from          #
# ftp://ftp.iucr.org/pub/cif_core.dic.                                       #
#                                                                            #
# Software is freely available for graphical display of the structure(s)     #
# in this CIF. For information consult the CIF software page                 #
# http://www.iucr.org/resources/cif/software.                                #
#                                                                            #
# This file may be used for bona fide research purposes within the           #
# scientific community so long as proper attribution is given to the journal # 
# article from which it was obtained.                                        #
#                                                                            #
##############################################################################
data_global
_audit_creation_method     'PLATON <TABLE ACC> option'
_journal_date_recd_electronic     2014-05-30
_journal_date_accepted     2014-06-18
_journal_name_full     'Acta Crystallographica, Section E'
_journal_year     2014
_journal_volume     70
_journal_issue      7
_journal_page_first     o809
_journal_page_last     o810
_journal_paper_category     QO
_journal_paper_doi     10.1107/S1600536814014317
_journal_coeditor_code     JJ2188
_publ_contact_author_name
;
Dr A. Thiruvalluvar
;
_publ_contact_author_address
;
Associate Professor of Physics
Postgraduate Research Department of Physics
Rajah Serfoji Government College (Autonomous)
Thanjavur 613 005
Tamilnadu
India
;
_publ_contact_author_email     'thiruvalluvar.a@gmail.com'
_publ_contact_author_fax     'none'
_publ_contact_author_phone     '+91 4362 255490'
_publ_section_title
;
(<i>E</i>)-1-([1,1'-Biphenyl]-4-yl)-3-(2-methylphenyl)prop-2-en-1-one
;
loop_
    _publ_author_name
    _publ_author_footnote
    _publ_author_address
    'Shanthi , D.' ?
;
Department of Chemistry
Annamalai University
Annamalai Nagar 608 002
Tamilnadu
India
;
    'Vidhya Sagar , T.' ?
;
Department of Chemistry
Annamalai University
Annamalai Nagar 608 002
Tamilnadu
India
;
    'Kayalvizhi, M.' ?
;
Department of Physics
Kunthavai Naachiar Government Arts College (W) (Autonomous)
Thanjavur 613 007
Tamilnadu
India
;
    'Vasuki, G.' ?
;
Department of Physics
Kunthavai Naachiar Government Arts College (W) (Autonomous)
Thanjavur 613 007
Tamilnadu
India
;
    'Thiruvalluvar, A.' ?
;
Postgraduate Research Department of Physics
Rajah Serfoji Government College (Autonomous)
Thanjavur 613 005
Tamilnadu
India
;
data_I
_database_code_depnum_ccdc_archive     'CCDC 977614'
_chemical_name_systematic
;
(<i>E</i>)-1-([1,1'-Biphenyl]-4-yl)-3-(2-methylphenyl)prop-2-en-1-one
;
_chemical_name_common     chalcone
_chemical_formula_moiety     'C22 H18 O'
_chemical_formula_sum     'C22 H18 O'
_chemical_formula_structural     'C22 H18 O'
_chemical_formula_iupac     'C22 H18 O'
_chemical_formula_weight     298.36
_chemical_melting_point     393
_symmetry_cell_setting     triclinic
_symmetry_space_group_name_H-M     'P -1'
_symmetry_space_group_name_Hall     '-P 1'
loop_
    _symmetry_equiv_pos_site_id
    _symmetry_equiv_pos_as_xyz
    1 x,y,z
    2 -x,-y,-z
_cell_length_a     7.6396(3)
_cell_length_b     9.9106(4)
_cell_length_c     11.9263(4)
_cell_angle_alpha     103.166(2)
_cell_angle_beta     104.713(2)
_cell_angle_gamma     103.308(2)
_cell_volume     809.66(6)
_cell_formula_units_Z     2
_cell_measurement_reflns_used     7102
_cell_measurement_theta_min     2.8
_cell_measurement_theta_max     26.3
_cell_measurement_temperature     273(2)
_cell_special_details     ?
_exptl_crystal_description     'block'
_exptl_crystal_colour     'colourless'
_exptl_crystal_size_max     0.40
_exptl_crystal_size_mid     0.35
_exptl_crystal_size_min     0.30
_exptl_crystal_size_rad     ?
_exptl_crystal_density_diffrn     1.224
_exptl_crystal_density_meas     ?
_exptl_crystal_density_method     'Not Measured'
_exptl_crystal_F_000     316
_exptl_absorpt_coefficient_mu     0.073
_exptl_absorpt_correction_type     multi-scan
_exptl_absorpt_process_details
;
(SADABS; Bruker, 2004)
;
_exptl_absorpt_correction_T_min     0.908361
_exptl_absorpt_correction_T_max     1.000000
_exptl_special_details     ?
_diffrn_ambient_temperature     273(2)
_diffrn_radiation_type     MoK\a
_diffrn_radiation_wavelength     0.71073
_diffrn_radiation_source     'fine-focus sealed tube'
_diffrn_radiation_monochromator     graphite
_diffrn_measurement_device_type     'Bruker Kappa APEXII CCD'
_diffrn_measurement_method     '\w and \f scan'
_diffrn_detector_area_resol_mean     ?
_diffrn_reflns_number     18636
_diffrn_reflns_av_R_equivalents     0.0240
_diffrn_reflns_theta_min     2.217
_diffrn_reflns_theta_max     29.604
_diffrn_reflns_theta_full     25.000
_diffrn_measured_fraction_theta_max     0.994
_diffrn_measured_fraction_theta_full     1.000
_diffrn_reflns_limit_h_min     -10
_diffrn_reflns_limit_h_max     10
_diffrn_reflns_limit_k_min     -13
_diffrn_reflns_limit_k_max     13
_diffrn_reflns_limit_l_min     -16
_diffrn_reflns_limit_l_max     16
_refine_special_details     ?
_reflns_number_total     4534
_reflns_number_gt     3291
_reflns_threshold_expression     I>2\s(I)
_refine_ls_structure_factor_coef     Fsqd
_refine_ls_matrix_type     full
_refine_ls_R_factor_all     0.0681
_refine_ls_R_factor_gt     0.0482
_refine_ls_wR_factor_gt     0.1346
_refine_ls_wR_factor_ref     0.1511
_refine_ls_goodness_of_fit_ref     1.055
_refine_ls_restrained_S_all     1.055
_refine_ls_number_reflns     4534
_refine_ls_number_parameters     209
_refine_ls_number_restraints     0
_refine_ls_hydrogen_treatment     constr
_refine_ls_weighting_scheme     calc
_refine_ls_weighting_details
              'w=1/[\s^2^(Fo^2^)+(0.0730P)^2^+0.1155P] where P=(Fo^2^+2Fc^2^)/3'
_atom_sites_solution_hydrogens     geom
_atom_sites_solution_primary     direct
_atom_sites_solution_secondary     difmap
_refine_ls_shift/su_max     0.001
_refine_ls_shift/su_max_lt     0.001
_refine_ls_shift/su_mean     0.000
_refine_diff_density_max     0.228
_refine_diff_density_min     -0.172
_refine_ls_extinction_method     none
_refine_ls_extinction_coef     .
loop_
    _atom_type_symbol
    _atom_type_description
    _atom_type_scat_dispersion_real
    _atom_type_scat_dispersion_imag
    _atom_type_scat_source
    C C 0.0033 0.0016 ' International Tables Vol C Tables 4.2.6.8 and 6.1.1.4'
    H H 0.0000 0.0000 ' International Tables Vol C Tables 4.2.6.8 and 6.1.1.4'
    O O 0.0106 0.0060 ' International Tables Vol C Tables 4.2.6.8 and 6.1.1.4'
_computing_data_collection     'APEX2 (Bruker, 2004)'
_computing_cell_refinement     'APEX2 and SAINT (Bruker, 2004)'
_computing_data_reduction     'SAINT and XPREP (Bruker, 2004)'
_computing_structure_solution     'SHELXS2013 (Sheldrick, 2008)'
_computing_structure_refinement     'SHELXL2014 (Sheldrick, 2008)'
_computing_molecular_graphics
                  'ORTEP-3 for Windows (Farrugia, 2012) and PLATON (Spek, 2009)'
_computing_publication_material
                          'SHELXL2014 (Sheldrick, 2008) and PLATON (Spek, 2009)'
loop_
    _atom_site_type_symbol
    _atom_site_label
    _atom_site_fract_x
    _atom_site_fract_y
    _atom_site_fract_z
    _atom_site_U_iso_or_equiv
    _atom_site_thermal_displace_type
    _atom_site_calc_flag
    _atom_site_refinement_flags
    _atom_site_occupancy
    _atom_site_disorder_assembly
    _atom_site_disorder_group
    O O1 0.37261(17) 0.60727(11) 0.09681(9) 0.0666(4) Uani d . 1.000 . .
    C C1 0.1424(2) 0.25545(16) -0.31150(12) 0.0598(5) Uani d . 1.000 . .
    C C2 0.02836(17) 0.14897(13) -0.26587(10) 0.0413(3) Uani d . 1.000 . .
    C C3 -0.08815(19) 0.01392(14) -0.34508(11) 0.0489(4) Uani d . 1.000 . .
    C C4 -0.1977(2) -0.08585(15) -0.30810(13) 0.0555(4) Uani d . 1.000 . .
    C C5 -0.1963(2) -0.05199(16) -0.18929(14) 0.0594(5) Uani d . 1.000 . .
    C C6 -0.0836(2) 0.08192(15) -0.10901(12) 0.0513(4) Uani d . 1.000 . .
    C C7 0.02996(17) 0.18386(13) -0.14437(10) 0.0396(3) Uani d . 1.000 . .
    C C8 0.14997(19) 0.32479(13) -0.05697(10) 0.0447(3) Uani d . 1.000 . .
    C C9 0.13129(18) 0.38670(14) 0.04796(11) 0.0477(4) Uani d . 1.000 . .
    C C10 0.26312(18) 0.52846(14) 0.13063(10) 0.0448(4) Uani d . 1.000 . .
    C C11 0.26370(17) 0.57385(13) 0.25891(10) 0.0404(3) Uani d . 1.000 . .
    C C12 0.1919(2) 0.47482(14) 0.31431(11) 0.0478(4) Uani d . 1.000 . .
    C C13 0.20814(19) 0.51956(14) 0.43612(11) 0.0476(4) Uani d . 1.000 . .
    C C14 0.29252(17) 0.66487(13) 0.50571(10) 0.0397(3) Uani d . 1.000 . .
    C C15 0.35955(18) 0.76420(13) 0.44861(10) 0.0429(3) Uani d . 1.000 . .
    C C16 0.34808(18) 0.71934(13) 0.32782(10) 0.0427(3) Uani d . 1.000 . .
    C C17 0.30998(17) 0.71263(14) 0.63651(10) 0.0422(3) Uani d . 1.000 . .
    C C18 0.35892(19) 0.62864(15) 0.71095(11) 0.0481(4) Uani d . 1.000 . .
    C C19 0.3769(2) 0.67267(17) 0.83319(12) 0.0560(5) Uani d . 1.000 . .
    C C20 0.3468(2) 0.80073(19) 0.88272(12) 0.0636(5) Uani d . 1.000 . .
    C C21 0.2975(3) 0.8849(2) 0.81035(13) 0.0695(6) Uani d . 1.000 . .
    C C22 0.2805(2) 0.84196(17) 0.68813(12) 0.0574(5) Uani d . 1.000 . .
    H H1A 0.12155 0.21253 -0.39637 0.0897 Uiso calc R 1.000 . .
    H H1B 0.27494 0.28020 -0.26678 0.0897 Uiso calc R 1.000 . .
    H H1C 0.10373 0.34179 -0.30056 0.0897 Uiso calc R 1.000 . .
    H H3 -0.09204 -0.00968 -0.42594 0.0587 Uiso calc R 1.000 . .
    H H4 -0.27269 -0.17613 -0.36309 0.0666 Uiso calc R 1.000 . .
    H H5 -0.27074 -0.11885 -0.16353 0.0712 Uiso calc R 1.000 . .
    H H6 -0.08350 0.10469 -0.02891 0.0615 Uiso calc R 1.000 . .
    H H8 0.24937 0.37590 -0.07733 0.0536 Uiso calc R 1.000 . .
    H H9 0.03187 0.33939 0.07040 0.0573 Uiso calc R 1.000 . .
    H H12 0.13232 0.37751 0.26899 0.0574 Uiso calc R 1.000 . .
    H H13 0.16190 0.45138 0.47211 0.0572 Uiso calc R 1.000 . .
    H H15 0.41293 0.86238 0.49267 0.0514 Uiso calc R 1.000 . .
    H H16 0.39719 0.78701 0.29226 0.0512 Uiso calc R 1.000 . .
    H H18 0.37988 0.54158 0.67813 0.0576 Uiso calc R 1.000 . .
    H H19 0.40953 0.61518 0.88177 0.0672 Uiso calc R 1.000 . .
    H H20 0.35956 0.83064 0.96495 0.0763 Uiso calc R 1.000 . .
    H H21 0.27551 0.97129 0.84371 0.0834 Uiso calc R 1.000 . .
    H H22 0.24891 0.90049 0.64033 0.0688 Uiso calc R 1.000 . .
loop_
    _atom_site_aniso_label
    _atom_site_aniso_U_11
    _atom_site_aniso_U_22
    _atom_site_aniso_U_33
    _atom_site_aniso_U_12
    _atom_site_aniso_U_13
    _atom_site_aniso_U_23
    O1 0.0822(8) 0.0610(6) 0.0424(5) -0.0025(5) 0.0263(5) 0.0071(4)
    C1 0.0701(10) 0.0586(8) 0.0426(7) 0.0047(7) 0.0249(6) 0.0080(6)
    C2 0.0422(6) 0.0426(6) 0.0362(5) 0.0136(5) 0.0117(4) 0.0071(4)
    C3 0.0517(8) 0.0478(7) 0.0379(6) 0.0152(6) 0.0086(5) 0.0020(5)
    C4 0.0492(8) 0.0431(7) 0.0561(8) 0.0065(6) 0.0045(6) 0.0030(6)
    C5 0.0536(8) 0.0522(8) 0.0661(9) 0.0044(6) 0.0186(7) 0.0191(7)
    C6 0.0555(8) 0.0524(8) 0.0445(6) 0.0119(6) 0.0196(6) 0.0130(5)
    C7 0.0407(6) 0.0410(6) 0.0352(5) 0.0135(5) 0.0112(4) 0.0082(4)
    C8 0.0502(7) 0.0439(6) 0.0354(5) 0.0097(5) 0.0137(5) 0.0084(5)
    C9 0.0459(7) 0.0517(7) 0.0371(6) 0.0085(6) 0.0139(5) 0.0038(5)
    C10 0.0481(7) 0.0484(7) 0.0341(5) 0.0138(5) 0.0123(5) 0.0075(5)
    C11 0.0410(6) 0.0434(6) 0.0329(5) 0.0127(5) 0.0100(4) 0.0066(4)
    C12 0.0564(8) 0.0383(6) 0.0404(6) 0.0067(5) 0.0159(5) 0.0040(5)
    C13 0.0565(8) 0.0421(7) 0.0408(6) 0.0070(6) 0.0183(5) 0.0114(5)
    C14 0.0398(6) 0.0430(6) 0.0340(5) 0.0128(5) 0.0108(4) 0.0083(4)
    C15 0.0497(7) 0.0358(6) 0.0359(5) 0.0099(5) 0.0094(5) 0.0057(4)
    C16 0.0482(7) 0.0406(6) 0.0362(5) 0.0100(5) 0.0116(5) 0.0120(4)
    C17 0.0395(6) 0.0481(7) 0.0347(5) 0.0104(5) 0.0121(4) 0.0077(5)
    C18 0.0505(7) 0.0489(7) 0.0420(6) 0.0085(6) 0.0166(5) 0.0136(5)
    C19 0.0536(8) 0.0686(9) 0.0429(7) 0.0081(7) 0.0165(6) 0.0212(6)
    C20 0.0582(9) 0.0913(12) 0.0376(6) 0.0204(8) 0.0194(6) 0.0108(7)
    C21 0.0794(11) 0.0832(11) 0.0489(8) 0.0428(9) 0.0238(7) 0.0041(7)
    C22 0.0673(9) 0.0667(9) 0.0428(7) 0.0353(8) 0.0169(6) 0.0116(6)
_geom_special_details
;
Bond distances, angles <i>etc</i>. have been calculated using the rounded
fractional coordinates. All su's are estimated from the variances of the
(full) variance-covariance matrix. The cell e.s.d.'s are taken into account in
the estimation of distances, angles and torsion angles
;
loop_
    _geom_bond_atom_site_label_1
    _geom_bond_atom_site_label_2
    _geom_bond_site_symmetry_1
    _geom_bond_site_symmetry_2
    _geom_bond_distance
    _geom_bond_publ_flag
    O1 C10 . . 1.2192(18) no
    C1 C2 . . 1.499(2) no
    C2 C3 . . 1.3873(18) no
    C2 C7 . . 1.4072(16) no
    C3 C4 . . 1.370(2) no
    C4 C5 . . 1.376(2) no
    C5 C6 . . 1.377(2) no
    C6 C7 . . 1.388(2) no
    C7 C8 . . 1.4628(17) no
    C8 C9 . . 1.3207(17) no
    C9 C10 . . 1.4743(19) no
    C10 C11 . . 1.4917(16) no
    C11 C12 . . 1.3901(19) no
    C11 C16 . . 1.3904(18) no
    C12 C13 . . 1.3828(17) no
    C13 C14 . . 1.3909(18) no
    C14 C15 . . 1.3948(18) no
    C14 C17 . . 1.4847(16) no
    C15 C16 . . 1.3809(16) no
    C17 C18 . . 1.3900(19) no
    C17 C22 . . 1.384(2) no
    C18 C19 . . 1.3840(18) no
    C19 C20 . . 1.369(2) no
    C20 C21 . . 1.375(3) no
    C21 C22 . . 1.385(2) no
    C1 H1A . . 0.9600 no
    C1 H1B . . 0.9600 no
    C1 H1C . . 0.9600 no
    C3 H3 . . 0.9300 no
    C4 H4 . . 0.9300 no
    C5 H5 . . 0.9300 no
    C6 H6 . . 0.9300 no
    C8 H8 . . 0.9300 no
    C9 H9 . . 0.9300 no
    C12 H12 . . 0.9300 no
    C13 H13 . . 0.9300 no
    C15 H15 . . 0.9300 no
    C16 H16 . . 0.9300 no
    C18 H18 . . 0.9300 no
    C19 H19 . . 0.9300 no
    C20 H20 . . 0.9300 no
    C21 H21 . . 0.9300 no
    C22 H22 . . 0.9300 no
loop_
    _geom_angle_atom_site_label_1
    _geom_angle_atom_site_label_2
    _geom_angle_atom_site_label_3
    _geom_angle_site_symmetry_1
    _geom_angle_site_symmetry_2
    _geom_angle_site_symmetry_3
    _geom_angle
    _geom_angle_publ_flag
    C1 C2 C3 . . . 120.06(11) no
    C1 C2 C7 . . . 121.73(11) no
    C3 C2 C7 . . . 118.16(12) no
    C2 C3 C4 . . . 122.16(12) no
    C3 C4 C5 . . . 119.78(14) no
    C4 C5 C6 . . . 119.30(15) no
    C5 C6 C7 . . . 121.79(13) no
    C2 C7 C6 . . . 118.80(12) no
    C2 C7 C8 . . . 120.48(12) no
    C6 C7 C8 . . . 120.72(11) no
    C7 C8 C9 . . . 126.52(13) no
    C8 C9 C10 . . . 122.06(13) no
    O1 C10 C9 . . . 121.45(11) no
    O1 C10 C11 . . . 119.84(12) no
    C9 C10 C11 . . . 118.70(12) no
    C10 C11 C12 . . . 122.41(11) no
    C10 C11 C16 . . . 118.91(11) no
    C12 C11 C16 . . . 118.59(11) no
    C11 C12 C13 . . . 120.66(12) no
    C12 C13 C14 . . . 121.08(13) no
    C13 C14 C15 . . . 117.89(11) no
    C13 C14 C17 . . . 120.99(12) no
    C15 C14 C17 . . . 121.12(11) no
    C14 C15 C16 . . . 121.17(12) no
    C11 C16 C15 . . . 120.55(12) no
    C14 C17 C18 . . . 120.50(12) no
    C14 C17 C22 . . . 121.33(12) no
    C18 C17 C22 . . . 118.16(11) no
    C17 C18 C19 . . . 120.97(14) no
    C18 C19 C20 . . . 120.12(14) no
    C19 C20 C21 . . . 119.72(13) no
    C20 C21 C22 . . . 120.46(17) no
    C17 C22 C21 . . . 120.57(15) no
    C2 C1 H1A . . . 109.00 no
    C2 C1 H1B . . . 109.00 no
    C2 C1 H1C . . . 109.00 no
    H1A C1 H1B . . . 109.00 no
    H1A C1 H1C . . . 109.00 no
    H1B C1 H1C . . . 109.00 no
    C2 C3 H3 . . . 119.00 no
    C4 C3 H3 . . . 119.00 no
    C3 C4 H4 . . . 120.00 no
    C5 C4 H4 . . . 120.00 no
    C4 C5 H5 . . . 120.00 no
    C6 C5 H5 . . . 120.00 no
    C5 C6 H6 . . . 119.00 no
    C7 C6 H6 . . . 119.00 no
    C7 C8 H8 . . . 117.00 no
    C9 C8 H8 . . . 117.00 no
    C8 C9 H9 . . . 119.00 no
    C10 C9 H9 . . . 119.00 no
    C11 C12 H12 . . . 120.00 no
    C13 C12 H12 . . . 120.00 no
    C12 C13 H13 . . . 119.00 no
    C14 C13 H13 . . . 119.00 no
    C14 C15 H15 . . . 119.00 no
    C16 C15 H15 . . . 119.00 no
    C11 C16 H16 . . . 120.00 no
    C15 C16 H16 . . . 120.00 no
    C17 C18 H18 . . . 120.00 no
    C19 C18 H18 . . . 120.00 no
    C18 C19 H19 . . . 120.00 no
    C20 C19 H19 . . . 120.00 no
    C19 C20 H20 . . . 120.00 no
    C21 C20 H20 . . . 120.00 no
    C20 C21 H21 . . . 120.00 no
    C22 C21 H21 . . . 120.00 no
    C17 C22 H22 . . . 120.00 no
    C21 C22 H22 . . . 120.00 no
loop_
    _geom_torsion_atom_site_label_1
    _geom_torsion_atom_site_label_2
    _geom_torsion_atom_site_label_3
    _geom_torsion_atom_site_label_4
    _geom_torsion_site_symmetry_1
    _geom_torsion_site_symmetry_2
    _geom_torsion_site_symmetry_3
    _geom_torsion_site_symmetry_4
    _geom_torsion
    _geom_torsion_publ_flag
    C1 C2 C3 C4 . . . . -178.74(14) no
    C7 C2 C3 C4 . . . . -1.1(2) no
    C1 C2 C7 C6 . . . . 177.97(13) no
    C1 C2 C7 C8 . . . . -2.3(2) no
    C3 C2 C7 C6 . . . . 0.4(2) no
    C3 C2 C7 C8 . . . . -179.93(14) no
    C2 C3 C4 C5 . . . . 1.1(2) no
    C3 C4 C5 C6 . . . . -0.3(2) no
    C4 C5 C6 C7 . . . . -0.4(2) no
    C5 C6 C7 C2 . . . . 0.4(2) no
    C5 C6 C7 C8 . . . . -179.34(14) no
    C2 C7 C8 C9 . . . . 161.41(14) no
    C6 C7 C8 C9 . . . . -18.9(2) no
    C7 C8 C9 C10 . . . . 178.77(13) no
    C8 C9 C10 O1 . . . . 13.9(2) no
    C8 C9 C10 C11 . . . . -164.91(13) no
    O1 C10 C11 C12 . . . . -158.73(15) no
    O1 C10 C11 C16 . . . . 17.8(2) no
    C9 C10 C11 C12 . . . . 20.1(2) no
    C9 C10 C11 C16 . . . . -163.39(13) no
    C10 C11 C12 C13 . . . . 175.01(14) no
    C16 C11 C12 C13 . . . . -1.5(2) no
    C10 C11 C16 C15 . . . . -176.84(13) no
    C12 C11 C16 C15 . . . . -0.2(2) no
    C11 C12 C13 C14 . . . . 1.5(2) no
    C12 C13 C14 C15 . . . . 0.3(2) no
    C12 C13 C14 C17 . . . . -179.94(14) no
    C13 C14 C15 C16 . . . . -2.0(2) no
    C17 C14 C15 C16 . . . . 178.22(13) no
    C13 C14 C17 C18 . . . . 40.6(2) no
    C13 C14 C17 C22 . . . . -140.18(15) no
    C15 C14 C17 C18 . . . . -139.63(15) no
    C15 C14 C17 C22 . . . . 39.6(2) no
    C14 C15 C16 C11 . . . . 2.0(2) no
    C14 C17 C18 C19 . . . . 179.54(14) no
    C22 C17 C18 C19 . . . . 0.3(2) no
    C14 C17 C22 C21 . . . . -179.96(16) no
    C18 C17 C22 C21 . . . . -0.7(2) no
    C17 C18 C19 C20 . . . . -0.1(2) no
    C18 C19 C20 C21 . . . . 0.4(3) no
    C19 C20 C21 C22 . . . . -0.8(3) no
    C20 C21 C22 C17 . . . . 1.0(3) no
loop_
    _geom_hbond_atom_site_label_D
    _geom_hbond_atom_site_label_H
    _geom_hbond_atom_site_label_A
    _geom_hbond_site_symmetry_A
    _geom_hbond_distance_DH
    _geom_hbond_distance_HA
    _geom_hbond_distance_DA
    _geom_hbond_angle_DHA
    _geom_hbond_publ_flag
    C1 H1C Cg2 2_565 0.96 2.97 3.6689(17) 131 yes
    C5 H5 Cg3 1_444 0.93 2.84 3.5126(18) 130 yes
    C21 H21 Cg1 1_566 0.93 2.99 3.632(2) 127 yes
_iucr_refine_instructions_details
;
?
;
