# Supplementary material for: (E)-1-([1,1′-Biphen­yl]-4-yl)-3-(2-methyl­phen­yl)prop-2-en-1-one
Source: Acta Crystallogr Sect E Struct Rep Online. 2014 Jun 25;70(Pt 7):o809–10. doi: 10.1107/S1600536814014317 (PMC4120573; doi:10.1107/S1600536814014317)
Supplement: Supplementary file 2 [file e-70-0o809-Isup2.hkl]

#
# h,k,l, Fc-squared, Fo-squared, sigma(Fo-squared), status flag
#
data_I
_shelx_title ' bmc in P-1 Z=2 C22H18O1'
_shelx_refln_list_code          4
_shelx_F_calc_maximum      122.35
_exptl_crystal_F_000       316.00
_reflns_d_resolution_high  0.7193

loop_
 _space_group_symop_operation_xyz
 'x, y, z'
 '-x, -y, -z'

_cell_length_a     7.6396
_cell_length_b     9.9106
_cell_length_c    11.9263
_cell_angle_alpha 103.166
_cell_angle_beta  104.713
_cell_angle_gamma 103.308

_shelx_F_squared_multiplier     1.000

loop_
 _refln_index_h
 _refln_index_k
 _refln_index_l
 _refln_F_squared_calc
 _refln_F_squared_meas
 _refln_F_squared_sigma
 _refln_observed_status
   1   0   0        315.06        283.94         2.43 o
   2   0   0       4111.17       4153.81        34.10 o
   3   0   0        764.30        857.60         7.97 o
   4   0   0        188.61        180.12         2.38 o
   5   0   0          0.01         -0.18         0.18 o
   6   0   0         28.78         29.10         0.78 o
   7   0   0          3.78          3.23         0.64 o
   8   0   0          1.20          1.22         0.71 o
   9   0   0          1.40          1.47         0.74 o
  -9   1   0          6.80          8.67         1.10 o
  -8   1   0          0.00          0.06         0.59 o
  -7   1   0          0.18         -0.23         0.32 o
  -6   1   0          1.78          0.68         0.22 o
  -5   1   0         11.60         14.05         0.43 o
  -4   1   0        300.39        338.38         3.83 o
  -3   1   0         42.74         46.56         0.56 o
  -2   1   0      14970.17      14517.00       118.49 o
  -1   1   0        303.54        311.75         2.81 o
   0   1   0        384.30        295.14         5.62 o
   1   1   0       6063.73       6036.25        49.58 o
   2   1   0       3062.48       3059.49        25.03 o
   3   1   0          4.29          4.13         0.22 o
   4   1   0        606.59        603.65         7.67 o
   5   1   0         83.60         84.54         1.37 o
   6   1   0          0.42         -0.27         0.27 o
   7   1   0         28.56         33.15         1.54 o
   8   1   0         51.81         49.99         2.09 o
   9   1   0          0.01         -0.70         1.11 o
 -10   2   0          2.43          2.77         0.93 o
  -9   2   0          0.95          1.01         0.89 o
  -8   2   0          0.13         -0.48         0.48 o
  -7   2   0          0.16          0.32         0.34 o
  -6   2   0          0.62          0.82         0.23 o
  -5   2   0         66.87         78.36         1.15 o
  -4   2   0        238.04        248.93         2.89 o
  -3   2   0       1616.10       1704.06        14.08 o
  -2   2   0       2440.96       2455.53        17.77 o
  -1   2   0       1772.90       1900.58        13.78 o
   0   2   0         68.84         66.34         0.57 o
   1   2   0         42.03         37.67         0.42 o
   2   2   0        302.59        309.78         2.80 o
   3   2   0        448.89        452.29         5.03 o
   4   2   0        104.73        102.13         1.54 o
   5   2   0          0.90          0.30         0.28 o
   6   2   0        303.42        300.47         5.03 o
   7   2   0         22.90         24.35         1.90 o
   8   2   0          6.64          7.74         0.98 o
   9   2   0          0.58         -0.34         0.76 o
 -10   3   0          5.11          6.78         1.10 o
  -9   3   0          0.40          0.26         0.68 o
  -8   3   0          7.16          7.34         0.83 o
  -7   3   0         28.80         30.45         1.04 o
  -6   3   0         39.43         38.67         0.77 o
  -5   3   0        341.12        349.36         4.03 o
  -4   3   0       1198.07       1269.17        12.67 o
  -3   3   0         61.88         54.83         0.58 o
  -2   3   0         11.95          7.28         0.16 o
  -1   3   0        163.21        189.52         1.46 o
   0   3   0          5.20          5.90         0.14 o
   1   3   0         30.89         36.25         0.53 o
   2   3   0          1.47          1.17         0.14 o
   3   3   0          2.95          3.35         0.24 o
   4   3   0        134.16        134.94         1.77 o
   5   3   0          0.36          0.03         0.27 o
   6   3   0          4.83          7.34         0.89 o
   7   3   0         18.03         18.90         1.30 o
   8   3   0          4.18          4.57         0.92 o
 -10   4   0          2.42          1.80         0.90 o
  -9   4   0          7.33          7.24         0.93 o
  -8   4   0          5.08          5.20         0.78 o
  -7   4   0         77.55         73.00         1.56 o
  -6   4   0          0.32          0.04         0.22 o
  -5   4   0          0.00         -0.19         0.19 o
  -4   4   0        307.50        321.64         3.43 o
  -3   4   0        780.81        815.30         7.62 o
  -2   4   0         39.39         33.58         0.45 o
  -1   4   0        213.09        199.99         1.80 o
   0   4   0         84.97         87.15         0.93 o
   1   4   0         45.29         44.77         0.66 o
   2   4   0         35.83         43.47         0.87 o
   3   4   0          7.56          6.53         0.35 o
   4   4   0        120.43        115.98         1.80 o
   5   4   0          2.10          1.53         0.38 o
   6   4   0          0.01         -0.23         0.54 o
   7   4   0          0.26          0.43         0.62 o
   8   4   0          0.70          1.26         0.82 o
 -10   5   0         11.30         11.41         1.26 o
  -9   5   0         10.50          7.42         0.98 o
  -8   5   0         21.77         23.57         1.56 o
  -7   5   0          0.08          0.08         0.35 o
  -6   5   0         17.26         17.87         0.58 o
  -5   5   0         24.13         22.21         0.57 o
  -4   5   0        240.62        225.25         2.36 o
  -3   5   0          1.54          1.31         0.18 o
  -2   5   0        141.28        153.41         1.63 o
  -1   5   0          0.94          2.28         0.17 o
   0   5   0         25.68         30.14         0.53 o
   1   5   0         18.03         12.11         0.41 o
   2   5   0        235.62        225.13         2.98 o
   3   5   0        101.64         95.47         1.54 o
   4   5   0          3.59          2.76         0.35 o
   5   5   0          7.85          7.27         0.80 o
   6   5   0          2.45          1.78         1.21 o
   7   5   0          0.11         -0.28         0.66 o
 -10   6   0          1.89          1.85         0.86 o
  -9   6   0          4.52          7.43         0.99 o
  -8   6   0          2.24          1.17         0.67 o
  -7   6   0         12.88         12.90         0.98 o
  -6   6   0         29.17         30.85         0.94 o
  -5   6   0         24.98         25.79         0.60 o
  -4   6   0        105.86        107.46         1.50 o
  -3   6   0         39.94         41.85         0.70 o
  -2   6   0         40.11         34.53         0.55 o
  -1   6   0        167.91        198.10         2.25 o
   0   6   0         16.74         20.76         0.52 o
   1   6   0          0.24          1.40         0.23 o
   2   6   0          0.47          0.90         0.25 o
   3   6   0         85.91         81.77         1.44 o
   4   6   0         10.19         10.71         0.91 o
   5   6   0          4.08          5.25         0.80 o
   6   6   0          7.28          8.21         1.04 o
   7   6   0          1.30          2.91         0.94 o
  -9   7   0          0.54          0.68         0.73 o
  -8   7   0          0.21          0.16         0.65 o
  -7   7   0         71.70         74.05         2.40 o
  -6   7   0         19.57         21.06         0.82 o
  -5   7   0         80.14         83.10         1.23 o
  -4   7   0         25.64         22.67         0.60 o
  -3   7   0        188.09        186.62         2.15 o
  -2   7   0          0.20         -0.15         0.15 o
  -1   7   0          1.00          1.04         0.19 o
   0   7   0          9.12         10.06         0.53 o
   1   7   0          0.09          0.29         0.24 o
   2   7   0         23.67         23.95         0.72 o
   3   7   0          0.98          0.47         0.50 o
   4   7   0          4.56          3.90         1.36 o
   5   7   0          4.27          4.23         0.90 o
   6   7   0         15.27         19.70         2.78 o
  -9   8   0          7.02          7.74         1.06 o
  -8   8   0          3.66          3.26         0.81 o
  -7   8   0          4.95          3.71         0.98 o
  -6   8   0          2.02          1.37         0.48 o
  -5   8   0          2.68          2.57         0.40 o
  -4   8   0         10.04          9.63         0.48 o
  -3   8   0          3.52          4.70         0.61 o
  -2   8   0          1.46          1.56         0.23 o
  -1   8   0          8.20          7.59         0.34 o
   0   8   0          2.35          3.22         0.34 o
   1   8   0          0.52         -0.31         0.35 o
   2   8   0          0.02         -0.48         0.48 o
   3   8   0          0.77          0.18         0.56 o
   4   8   0         25.51         34.02         1.73 o
   5   8   0          3.41          3.08         0.90 o
  -9   9   0          2.11          2.97         1.47 o
  -8   9   0          0.07         -0.02         0.78 o
  -7   9   0          1.59          0.58         0.86 o
  -6   9   0         12.24         11.59         0.81 o
  -5   9   0         10.40         10.08         0.86 o
  -4   9   0          0.01          0.43         0.33 o
  -3   9   0          0.23          0.03         0.24 o
  -2   9   0          0.79          0.81         0.28 o
  -1   9   0          5.42          5.68         0.41 o
   0   9   0         11.32          9.41         0.88 o
   1   9   0          0.09          0.43         0.55 o
   2   9   0          1.36          2.64         1.17 o
   3   9   0          1.97          3.27         1.35 o
   4   9   0          0.05         -0.70         0.70 o
   5   9   0          1.67          1.28         0.90 o
  -8  10   0          4.36          4.77         0.95 o
  -7  10   0          3.13          2.31         0.76 o
  -6  10   0          0.22         -0.53         0.53 o
  -5  10   0          7.31          7.12         0.96 o
  -4  10   0          3.81          3.93         0.71 o
  -3  10   0          0.03         -0.47         0.48 o
  -2  10   0          1.64          1.05         0.41 o
  -1  10   0          0.63          0.43         0.43 o
   0  10   0          0.33         -0.21         0.45 o
   1  10   0          0.49          0.77         0.62 o
   2  10   0          3.65          3.78         0.87 o
   3  10   0          0.06         -0.14         0.69 o
   4  10   0          2.30          2.66         1.00 o
  -8  11   0          0.11         -0.30         0.79 o
  -7  11   0          7.66          9.77         0.91 o
  -6  11   0          3.53          3.55         0.83 o
  -5  11   0          0.01         -0.43         0.92 o
  -4  11   0          0.09          0.61         0.64 o
  -3  11   0          0.01         -0.31         0.55 o
  -2  11   0          0.60          1.33         0.66 o
  -1  11   0          0.00          0.31         0.46 o
   0  11   0          1.07          0.94         0.72 o
   1  11   0          4.21          6.59         0.78 o
   2  11   0          0.15         -0.67         1.10 o
  -7  12   0          0.04          0.26         0.75 o
  -6  12   0          0.09         -0.31         0.67 o
  -5  12   0          0.14         -0.30         0.65 o
  -4  12   0          0.26          0.53         0.97 o
  -3  12   0          1.50          1.23         1.33 o
  -2  12   0          2.80          1.95         1.24 o
  -1  12   0          1.14          1.02         0.78 o
   0  12   0          2.85          4.02         1.10 o
   1  12   0          4.82          4.56         0.81 o
  -5  13   0          1.38          2.40         1.73 o
  -4  13   0          3.82          2.90         0.91 o
  -3  13   0          0.10         -0.42         1.03 o
  -2  13   0          0.23         -0.04         1.56 o
  -1  13   0          0.96          2.65         1.58 o
   1 -13   1          0.13         -1.11         1.13 o
   2 -13   1          0.55         -0.59         1.02 o
   3 -13   1          1.76          2.23         0.86 o
   4 -13   1          0.85          1.93         0.86 o
   5 -13   1          0.07         -0.44         0.72 o
  -1 -12   1          0.18          0.62         0.61 o
   0 -12   1          2.84          3.19         0.91 o
   1 -12   1          1.79          1.67         0.79 o
   2 -12   1          3.59          4.66         0.86 o
   3 -12   1          1.35          1.09         0.75 o
   4 -12   1          0.02          0.89         0.72 o
   5 -12   1          4.32          4.33         0.92 o
   6 -12   1          1.43          0.55         0.75 o
   7 -12   1          0.01          0.25         0.64 o
  -3 -11   1          0.53          0.43         0.85 o
  -2 -11   1          0.11          0.60         0.77 o
  -1 -11   1          3.22          4.96         1.11 o
   0 -11   1          1.79          2.73         1.11 o
   1 -11   1          0.03         -0.27         0.51 o
   2 -11   1          5.05          5.13         0.79 o
   3 -11   1         12.14         15.61         1.17 o
   4 -11   1          0.61          0.66         0.63 o
   5 -11   1          0.20          0.49         0.66 o
   6 -11   1          2.41          2.01         1.23 o
   7 -11   1          0.70         -0.50         0.50 o
   8 -11   1          0.32          0.49         0.86 o
  -4 -10   1          1.50          2.21         0.95 o
  -3 -10   1         19.25         26.23         1.71 o
  -2 -10   1         11.27         12.47         1.12 o
  -1 -10   1          1.51          1.34         0.66 o
   0 -10   1          0.48          0.39         0.87 o
   1 -10   1          0.04          0.13         0.39 o
   2 -10   1          6.19          7.21         0.83 o
   3 -10   1          9.04          8.19         1.21 o
   4 -10   1          1.86          2.06         0.99 o
   5 -10   1          2.02          1.77         0.64 o
   6 -10   1          0.72          0.69         0.55 o
   7 -10   1          0.18          1.03         0.94 o
   8 -10   1          0.74          0.30         0.84 o
  -5  -9   1          6.68          6.83         1.14 o
  -4  -9   1          6.51          6.39         1.23 o
  -3  -9   1          3.05          3.50         0.81 o
  -2  -9   1          0.68          1.12         0.61 o
  -1  -9   1         12.36         12.59         1.00 o
   0  -9   1          4.94          3.75         0.68 o
   1  -9   1          1.73          1.08         0.38 o
   2  -9   1         14.24         15.36         0.48 o
   3  -9   1          4.51          4.26         0.50 o
   4  -9   1          4.78          2.99         0.64 o
   5  -9   1         26.28         19.48         1.19 o
   6  -9   1          8.83          8.01         0.71 o
   7  -9   1          0.14         -0.73         0.73 o
   8  -9   1         14.34         11.37         1.16 o
   9  -9   1          3.28          4.95         1.05 o
  -6  -8   1          0.97          0.33         0.86 o
  -5  -8   1         22.32         25.79         1.65 o
  -4  -8   1          4.38          3.90         0.83 o
  -3  -8   1          1.31          0.07         0.76 o
  -2  -8   1         25.64         24.94         1.33 o
  -1  -8   1         33.54         31.61         0.84 o
   0  -8   1        110.32        103.68         1.68 o
   1  -8   1          0.04         -0.22         0.22 o
   2  -8   1          1.35          1.16         0.22 o
   3  -8   1         33.30         28.60         0.70 o
   4  -8   1         28.81         30.54         0.74 o
   5  -8   1         29.81         28.38         1.35 o
   6  -8   1         31.38         32.24         1.23 o
   7  -8   1         18.92         15.16         1.16 o
   8  -8   1          0.87          0.35         0.72 o
   9  -8   1          1.58         -0.37         0.85 o
  -6  -7   1          0.03         -0.73         0.73 o
  -5  -7   1          0.84          1.42         1.27 o
  -4  -7   1          0.24          0.55         0.56 o
  -3  -7   1          0.04          0.22         0.34 o
  -2  -7   1        164.59        155.84         2.30 o
  -1  -7   1        158.24        152.99         2.22 o
   0  -7   1          7.61          8.47         0.36 o
   1  -7   1          1.01          0.62         0.20 o
   2  -7   1         28.44         29.72         0.56 o
   3  -7   1         56.66         62.29         1.03 o
   4  -7   1         18.53         19.95         0.58 o
   5  -7   1        107.82        105.51         1.47 o
   6  -7   1          0.41         -0.13         0.86 o
   7  -7   1         15.75         14.64         1.71 o
   8  -7   1         13.34         13.23         1.19 o
   9  -7   1         16.45         13.14         1.40 o
  -7  -6   1          0.13          0.31         0.79 o
  -6  -6   1          0.09          1.07         0.66 o
  -5  -6   1          2.37          1.79         0.70 o
  -4  -6   1         13.74         14.47         1.07 o
  -3  -6   1          1.08          0.59         0.30 o
  -2  -6   1          3.29          2.20         0.36 o
  -1  -6   1         96.45         91.22         1.43 o
   0  -6   1          0.74          0.72         0.16 o
   1  -6   1         61.35         59.49         0.86 o
   2  -6   1          6.08          4.38         0.19 o
   3  -6   1          3.93          4.53         0.29 o
   4  -6   1          0.39          0.13         0.21 o
   5  -6   1        143.73        139.86         1.77 o
   6  -6   1         77.07         75.98         1.29 o
   7  -6   1          7.08          9.08         1.24 o
   8  -6   1         62.64         60.44         2.23 o
   9  -6   1         14.47         11.46         1.13 o
  -8  -5   1          0.01         -0.69         0.69 o
  -7  -5   1          3.87          4.26         0.90 o
  -6  -5   1          6.68          5.90         0.84 o
  -5  -5   1         75.40         74.62         1.62 o
  -4  -5   1         65.18         65.73         1.24 o
  -3  -5   1          4.52          4.26         0.34 o
  -2  -5   1         43.67         40.61         0.74 o
  -1  -5   1         52.34         53.09         0.84 o
   0  -5   1          0.00         -0.08         0.10 o
   1  -5   1          3.45          4.64         0.19 o
   2  -5   1          8.86          5.70         0.23 o
   3  -5   1         11.00          9.62         0.32 o
   4  -5   1          0.02         -0.17         0.17 o
   5  -5   1        105.26        101.99         1.65 o
   6  -5   1        493.05        500.68         5.74 o
   7  -5   1          6.58          7.30         0.80 o
   8  -5   1         86.65         87.24         2.74 o
   9  -5   1          8.74          8.85         1.55 o
  10  -5   1          4.30          4.27         0.98 o
  -8  -4   1          3.80          3.92         0.93 o
  -7  -4   1          3.90          3.37         0.85 o
  -6  -4   1         24.99         23.67         1.31 o
  -5  -4   1         70.05         69.75         1.51 o
  -4  -4   1        367.55        336.12         4.31 o
  -3  -4   1         73.39         66.13         1.11 o
  -2  -4   1         17.25         14.26         0.38 o
  -1  -4   1          6.38          5.83         0.21 o
   0  -4   1        182.08        177.91         1.62 o
   1  -4   1         33.67         35.09         0.44 o
   2  -4   1         18.29         28.51         0.41 o
   3  -4   1          3.01          2.02         0.17 o
   4  -4   1        386.30        395.25         4.48 o
   5  -4   1          1.02          0.94         0.25 o
   6  -4   1        103.08        100.86         1.50 o
   7  -4   1         19.11         14.18         1.60 o
   8  -4   1          0.49          0.42         0.58 o
   9  -4   1         12.65         13.99         1.20 o
  10  -4   1          0.68          0.68         0.93 o
  -9  -3   1          1.13          1.48         0.87 o
  -8  -3   1          0.03         -0.67         0.67 o
  -7  -3   1          0.04          1.56         0.69 o
  -6  -3   1        101.72        108.27         2.08 o
  -5  -3   1        261.14        264.68         3.19 o
  -4  -3   1          7.65          7.82         0.33 o
  -3  -3   1        165.55        166.31         2.01 o
  -2  -3   1        343.29        331.61         3.67 o
  -1  -3   1        135.20        132.44         1.24 o
   0  -3   1        609.45        593.65         5.11 o
   1  -3   1          7.78         12.57         0.19 o
   2  -3   1         30.56         27.94         0.34 o
   3  -3   1       1986.82       2106.60        17.38 o
   4  -3   1       1050.31       1086.00        10.89 o
   5  -3   1        133.78        121.29         1.63 o
   6  -3   1         22.90         23.17         0.60 o
   7  -3   1         39.12         34.46         1.66 o
   8  -3   1          0.02         -0.12         0.53 o
   9  -3   1          0.37         -0.72         1.50 o
  10  -3   1          0.75          1.24         0.83 o
  -9  -2   1          4.39          4.47         0.97 o
  -8  -2   1          1.30          1.71         1.28 o
  -7  -2   1         19.83         20.37         1.31 o
  -6  -2   1         40.71         40.69         1.37 o
  -5  -2   1         61.91         57.85         1.08 o
  -4  -2   1         76.93         71.60         1.15 o
  -3  -2   1          0.81          1.04         0.16 o
  -2  -2   1         19.72         26.15         0.42 o
  -1  -2   1       1377.18       1371.56        11.91 o
   0  -2   1        437.85        462.13         3.88 o
   1  -2   1      12176.74      11446.59       100.15 o
   2  -2   1       9391.01       9215.38        66.59 o
   3  -2   1        169.94        184.39         1.86 o
   4  -2   1          6.98          4.65         0.24 o
   5  -2   1        110.81        107.01         1.47 o
   6  -2   1          9.01          9.26         0.40 o
   7  -2   1          1.43          0.94         0.51 o
   8  -2   1          2.95          1.37         0.73 o
   9  -2   1          0.13          1.02         0.69 o
  -9  -1   1          5.53          5.42         1.72 o
  -8  -1   1        105.68        109.35         3.22 o
  -7  -1   1         33.58         35.55         1.15 o
  -6  -1   1         63.00         63.46         2.36 o
  -5  -1   1         25.71         22.65         0.60 o
  -4  -1   1          3.15          6.00         0.41 o
  -3  -1   1        648.65        679.83         7.38 o
  -2  -1   1        499.14        493.75         4.67 o
  -1  -1   1       3614.24       3605.70        29.75 o
   0  -1   1          5.33          6.99         0.23 o
   1  -1   1         49.13         59.31         0.55 o
   2  -1   1       1821.48       1930.63        15.78 o
   3  -1   1        370.35        359.53         3.67 o
   4  -1   1        252.69        254.25         2.97 o
   5  -1   1          8.17          6.64         0.70 o
   6  -1   1         14.25         13.40         0.49 o
   7  -1   1          0.21         -0.44         0.44 o
   8  -1   1          0.93          1.39         0.68 o
   9  -1   1         12.20         11.42         1.15 o
  -9   0   1         11.67         12.87         1.20 o
  -8   0   1          1.69          0.91         0.68 o
  -7   0   1          5.46          4.59         0.47 o
  -6   0   1          3.70          3.66         0.30 o
  -5   0   1         30.19         34.09         0.80 o
  -4   0   1        612.11        676.57         8.05 o
  -3   0   1        118.99        138.25         1.78 o
  -2   0   1       2425.39       2491.67        21.68 o
  -1   0   1        618.84        606.19         4.85 o
   1   0   1          0.88          1.03         0.06 o
   2   0   1         62.23         61.49         0.62 o
   3   0   1         62.97         65.82         0.93 o
   4   0   1         60.35         62.01         0.95 o
   5   0   1          2.78          3.11         0.28 o
   6   0   1         13.95         15.03         0.58 o
   7   0   1         29.33         31.23         1.48 o
   8   0   1         52.36         53.78         3.18 o
   9   0   1          3.48          4.81         1.63 o
 -10   1   1          0.21         -0.70         0.70 o
  -9   1   1          2.19          0.81         1.10 o
  -8   1   1         11.34         12.04         1.02 o
  -7   1   1          1.26          1.02         0.34 o
  -6   1   1          0.69          0.17         0.19 o
  -5   1   1         15.29         18.49         0.53 o
  -4   1   1         62.21         70.32         1.06 o
  -3   1   1        117.06        124.32         1.39 o
  -2   1   1       1174.46       1269.47        10.04 o
  -1   1   1       1564.42       1504.00        10.61 o
   0   1   1          0.94          0.45         0.05 o
   1   1   1        713.53        751.41         6.96 o
   2   1   1         25.38         23.22         0.34 o
   3   1   1        121.85        119.51         1.39 o
   4   1   1         35.16         38.63         0.77 o
   5   1   1         89.01         90.04         1.46 o
   6   1   1          4.08          4.13         0.48 o
   7   1   1          7.99          7.61         1.95 o
   8   1   1          0.49          1.95         0.73 o
   9   1   1          3.16          2.59         0.89 o
 -10   2   1          1.16          0.58         0.77 o
  -9   2   1          0.01         -0.59         0.59 o
  -8   2   1          9.33         10.19         0.91 o
  -7   2   1          0.09          0.37         0.31 o
  -6   2   1         89.59         89.50         1.48 o
  -5   2   1         19.78         25.34         0.80 o
  -4   2   1        292.31        258.69         2.98 o
  -3   2   1        392.63        387.68         4.69 o
  -2   2   1       1916.05       1948.31        16.17 o
  -1   2   1       1219.53       1282.89         9.41 o
   0   2   1         21.86         21.53         0.25 o
   1   2   1        832.09        830.47         8.65 o
   2   2   1        338.60        336.16         3.46 o
   3   2   1        300.20        329.28         3.76 o
   4   2   1          5.34          4.94         0.31 o
   5   2   1         74.93         79.51         1.37 o
   6   2   1         19.48         19.58         2.42 o
   7   2   1          0.18         -0.48         0.65 o
   8   2   1          0.02          0.00         0.66 o
 -10   3   1          1.91          3.15         0.86 o
  -9   3   1          0.22          0.30         0.62 o
  -8   3   1         19.68         16.04         1.93 o
  -7   3   1          7.62          9.53         0.53 o
  -6   3   1         80.22         75.53         1.31 o
  -5   3   1         91.69         90.15         1.42 o
  -4   3   1         28.84         24.10         0.52 o
  -3   3   1         23.20         24.42         0.38 o
  -2   3   1        967.98       1012.10         8.08 o
  -1   3   1        229.61        240.39         2.11 o
   0   3   1        146.84        154.55         1.42 o
   1   3   1        182.24        191.54         1.93 o
   2   3   1        126.92        156.71         1.64 o
   3   3   1         60.50         71.35         1.08 o
   4   3   1          5.35          3.03         0.30 o
   5   3   1          4.84          4.60         0.43 o
   6   3   1          4.59          3.37         1.37 o
   7   3   1          0.08         -0.30         1.09 o
   8   3   1          0.43          0.41         0.78 o
 -10   4   1          1.66          2.61         1.02 o
  -9   4   1          0.03         -0.14         0.92 o
  -8   4   1          0.18         -0.35         0.54 o
  -7   4   1         19.93         18.26         0.73 o
  -6   4   1          4.41          5.15         0.37 o
  -5   4   1        110.12        116.92         1.60 o
  -4   4   1        152.70        164.62         1.78 o
  -3   4   1        145.11        171.29         1.77 o
  -2   4   1         99.31        101.79         1.06 o
  -1   4   1        399.37        443.96         4.03 o
   0   4   1       1821.22       2081.74        19.11 o
   1   4   1        561.09        669.87         6.73 o
   2   4   1        181.11        201.68         2.45 o
   3   4   1          3.90          4.16         0.27 o
   4   4   1          3.83          4.30         0.32 o
   5   4   1         11.64         11.61         0.93 o
   6   4   1          3.39          2.64         0.82 o
   7   4   1          0.13          0.56         0.67 o
   8   4   1          0.65          1.44         0.85 o
 -10   5   1          0.66          0.46         0.76 o
  -9   5   1          0.89          0.85         0.69 o
  -8   5   1          0.82          1.02         0.61 o
  -7   5   1          5.02          4.59         0.45 o
  -6   5   1          2.09          2.32         0.36 o
  -5   5   1         78.07         83.62         1.87 o
  -4   5   1          1.90          2.21         0.17 o
  -3   5   1        291.04        313.16         3.12 o
  -2   5   1        970.72       1067.64        10.01 o
  -1   5   1        425.20        450.67         5.51 o
   0   5   1        364.17        400.09         3.90 o
   1   5   1         59.33         64.93         1.14 o
   2   5   1          0.14          0.56         0.22 o
   3   5   1          7.54          9.64         0.45 o
   4   5   1         31.85         31.60         1.11 o
   5   5   1          1.18          1.58         0.82 o
   6   5   1          0.18         -0.21         0.59 o
   7   5   1          3.82          4.32         0.92 o
 -10   6   1          0.03          0.11         0.73 o
  -9   6   1          3.38          3.42         0.79 o
  -8   6   1          2.22          4.51         0.76 o
  -7   6   1          0.30         -0.10         0.34 o
  -6   6   1          2.35          3.78         0.40 o
  -5   6   1          6.03          4.39         0.31 o
  -4   6   1         32.20         35.48         0.72 o
  -3   6   1          0.63          1.05         0.16 o
  -2   6   1        278.93        300.60         3.87 o
  -1   6   1        119.19        132.84         1.51 o
   0   6   1         22.88         26.32         0.56 o
   1   6   1         32.09         35.59         0.79 o
   2   6   1         42.35         41.56         0.91 o
   3   6   1          0.79          0.23         0.36 o
   4   6   1          0.93          0.03         0.52 o
   5   6   1          0.77          1.43         0.67 o
   6   6   1         17.47         20.93         1.45 o
   7   6   1          2.45          4.86         1.39 o
 -10   7   1          0.39          0.00         1.13 o
  -9   7   1          0.00          0.69         0.72 o
  -8   7   1          0.05          0.62         0.62 o
  -7   7   1          0.07         -0.48         1.05 o
  -6   7   1          0.50          0.61         0.35 o
  -5   7   1          2.28          2.53         0.37 o
  -4   7   1         95.37        102.31         1.66 o
  -3   7   1         10.09          9.29         0.37 o
  -2   7   1          2.27          3.01         0.22 o
  -1   7   1          4.67          6.30         0.28 o
   0   7   1         24.19         26.41         0.70 o
   1   7   1          1.32          1.71         0.30 o
   2   7   1          4.79          5.61         0.55 o
   3   7   1          4.47          4.00         0.69 o
   4   7   1          3.57          4.20         0.78 o
   5   7   1          0.97          0.96         0.75 o
   6   7   1          0.08          0.67         0.80 o
  -9   8   1          0.03         -0.62         0.68 o
  -8   8   1          1.67          1.66         0.70 o
  -7   8   1          0.04          0.07         0.57 o
  -6   8   1          2.67          2.40         0.37 o
  -5   8   1          4.40          4.87         0.46 o
  -4   8   1         14.20         12.82         0.48 o
  -3   8   1         39.23         44.23         0.92 o
  -2   8   1          6.03          5.75         0.34 o
  -1   8   1          3.94          3.69         0.34 o
   0   8   1          0.26          0.65         0.31 o
   1   8   1          0.65          1.25         0.43 o
   2   8   1          1.51          1.37         0.81 o
   3   8   1          1.64          1.46         0.68 o
   4   8   1          2.32          2.87         0.82 o
   5   8   1          0.35          0.43         0.78 o
  -9   9   1          0.29          0.65         0.80 o
  -8   9   1          3.46          2.88         0.84 o
  -7   9   1          2.26          2.06         0.69 o
  -6   9   1          6.65          6.76         0.65 o
  -5   9   1         12.31         11.94         0.88 o
  -4   9   1         16.95         15.84         0.73 o
  -3   9   1          0.00          0.25         0.27 o
  -2   9   1          0.60         -0.02         0.29 o
  -1   9   1          2.64          1.36         0.33 o
   0   9   1          2.80          2.28         0.51 o
   1   9   1          0.00          0.33         1.00 o
   2   9   1          0.12          0.90         0.64 o
   3   9   1          4.99          6.60         0.97 o
   4   9   1          1.94          2.04         0.89 o
  -8  10   1          1.08          1.71         0.80 o
  -7  10   1          0.44          1.28         0.57 o
  -6  10   1          0.01          0.29         0.65 o
  -5  10   1          0.11          0.13         0.58 o
  -4  10   1          1.01          1.17         0.59 o
  -3  10   1          3.73          3.38         0.70 o
  -2  10   1          0.00          0.41         0.51 o
  -1  10   1          9.63          8.79         0.71 o
   0  10   1         18.44         15.25         0.92 o
   1  10   1          7.75          8.10         0.78 o
   2  10   1          9.14         10.45         1.33 o
   3  10   1          3.20          5.64         1.03 o
  -8  11   1          1.59          0.54         1.25 o
  -7  11   1          1.67          1.96         0.63 o
  -6  11   1          2.05          0.89         0.73 o
  -5  11   1          0.03          0.31         0.63 o
  -4  11   1          0.24         -0.03         0.61 o
  -3  11   1         16.49         16.70         1.24 o
  -2  11   1         25.70         24.88         1.48 o
  -1  11   1          1.58          0.37         0.49 o
   0  11   1          2.59          2.53         0.63 o
   1  11   1          0.24          1.08         0.61 o
   2  11   1          3.26          3.20         0.78 o
  -7  12   1          0.79          0.79         1.08 o
  -6  12   1          0.01         -0.71         0.71 o
  -5  12   1          5.13          4.02         0.90 o
  -4  12   1          1.57          1.40         0.75 o
  -3  12   1          1.56          0.97         0.72 o
  -2  12   1          0.05         -0.58         0.58 o
  -1  12   1          0.94          1.41         0.79 o
   0  12   1          0.02         -0.14         0.58 o
  -4  13   1          0.95          1.36         0.82 o
  -3  13   1          0.25          0.06         0.76 o
  -2  13   1          2.67          3.20         1.13 o
   0 -13   2          0.19         -0.92         1.12 o
   1 -13   2         12.00         17.71         1.45 o
   2 -13   2          1.79          2.73         0.89 o
   3 -13   2          0.67          0.99         0.85 o
   4 -13   2         14.39         16.57         1.36 o
   5 -13   2          3.03          3.51         0.94 o
  -2 -12   2          0.07          0.41         0.83 o
  -1 -12   2         24.43         29.97         4.50 o
   0 -12   2          1.72          2.19         0.86 o
   1 -12   2          3.63          3.53         1.02 o
   2 -12   2          8.72         10.93         1.14 o
   3 -12   2          0.09          0.00         1.44 o
   4 -12   2          4.34          4.24         0.89 o
   5 -12   2          4.85          4.59         0.94 o
   6 -12   2          6.78          8.49         1.06 o
   7 -12   2          0.28          0.53         0.68 o
  -3 -11   2          6.89          5.65         1.09 o
  -2 -11   2          2.50          3.36         0.93 o
  -1 -11   2          3.63          4.33         1.47 o
   0 -11   2         12.56         13.00         1.16 o
   1 -11   2          8.00          7.03         0.93 o
   2 -11   2          6.05          6.04         1.79 o
   3 -11   2          0.77          1.34         0.68 o
   4 -11   2         15.72         17.30         1.20 o
   5 -11   2          3.17          2.71         0.79 o
   6 -11   2          0.34          0.35         0.55 o
   7 -11   2          7.97          9.29         1.08 o
  -4 -10   2         12.57         13.19         1.31 o
  -3 -10   2         11.69         14.24         2.56 o
  -2 -10   2         31.48         34.35         1.72 o
  -1 -10   2          0.27          0.90         0.65 o
   0 -10   2         56.17         63.06         2.27 o
   1 -10   2         43.77         40.83         1.73 o
   2 -10   2         57.59         59.66         2.12 o
   3 -10   2          0.02         -0.65         0.65 o
   4 -10   2          1.04          1.40         0.59 o
   5 -10   2         12.61         13.83         1.15 o
   6 -10   2          0.00         -0.59         0.59 o
   7 -10   2          0.85          0.59         0.72 o
   8 -10   2          1.34          0.74         0.85 o
  -5  -9   2          4.03          4.24         1.00 o
  -4  -9   2          2.90          4.93         0.90 o
  -3  -9   2          1.85          1.35         0.72 o
  -2  -9   2          7.02          7.01         0.89 o
  -1  -9   2          4.74          2.27         0.45 o
   0  -9   2         78.53         79.53         1.67 o
   1  -9   2         62.73         63.46         1.57 o
   2  -9   2          0.02         -0.15         0.26 o
   3  -9   2         18.34         21.24         0.82 o
   4  -9   2          1.33          1.26         0.44 o
   5  -9   2          5.45          4.98         0.83 o
   6  -9   2          0.13         -0.52         0.52 o
   7  -9   2          2.27          1.65         0.78 o
   8  -9   2          5.60          2.64         0.93 o
   9  -9   2          2.58          3.18         0.95 o
  -6  -8   2          0.24          0.09         0.77 o
  -5  -8   2          0.03          0.43         0.97 o
  -4  -8   2          1.79          2.24         0.82 o
  -3  -8   2          0.64          0.24         0.88 o
  -2  -8   2         12.14          9.40         0.74 o
  -1  -8   2          0.73          0.55         0.37 o
   0  -8   2         17.33         15.78         0.62 o
   1  -8   2        128.49        134.63         1.86 o
   2  -8   2          1.58          2.04         0.35 o
   3  -8   2        205.83        207.65         2.65 o
   4  -8   2          8.54          9.56         0.48 o
   5  -8   2         18.22         16.96         0.75 o
   6  -8   2         35.82         30.53         1.51 o
   7  -8   2         12.99          9.48         1.01 o
   8  -8   2          2.66          2.44         0.86 o
   9  -8   2         12.54         11.19         1.19 o
  -7  -7   2          2.34          3.73         0.95 o
  -6  -7   2          0.00         -0.39         0.66 o
  -5  -7   2         31.58         31.18         1.59 o
  -4  -7   2         30.34         31.16         1.03 o
  -3  -7   2        101.17        101.74         2.06 o
  -2  -7   2          1.29          0.91         0.32 o
  -1  -7   2          6.79          6.38         0.38 o
   0  -7   2        122.02        119.57         1.53 o
   1  -7   2        109.90        103.53         1.35 o
   2  -7   2         66.77         57.95         0.80 o
   3  -7   2          9.46          7.64         0.36 o
   4  -7   2         51.52         49.30         0.92 o
   5  -7   2         35.82         39.05         0.79 o
   6  -7   2          0.57          0.63         0.58 o
   7  -7   2        140.60        136.56         4.38 o
   8  -7   2         16.03         14.10         1.20 o
   9  -7   2          6.63          5.74         0.99 o
  -7  -6   2          7.85          3.94         0.91 o
  -6  -6   2          2.52          2.14         0.75 o
  -5  -6   2          6.27          5.85         0.82 o
  -4  -6   2         28.85         23.20         0.85 o
  -3  -6   2        398.60        376.68         5.47 o
  -2  -6   2        764.62        701.17         8.64 o
  -1  -6   2          6.95          5.66         0.33 o
   0  -6   2         61.53         49.08         0.96 o
   1  -6   2         63.96         59.29         0.79 o
   2  -6   2          5.41          5.46         0.25 o
   3  -6   2          6.34          4.81         0.26 o
   4  -6   2          0.48          0.35         0.21 o
   5  -6   2         35.04         39.35         0.83 o
   6  -6   2          9.17         11.10         0.62 o
   7  -6   2         11.35         11.05         0.97 o
   8  -6   2          7.68          8.02         0.95 o
   9  -6   2          0.31         -0.59         0.70 o
  -8  -5   2          3.40          1.75         0.86 o
  -7  -5   2          3.57          4.00         0.83 o
  -6  -5   2         86.11         84.27         2.67 o
  -5  -5   2         79.85         74.78         1.61 o
  -4  -5   2        519.02        493.66         7.00 o
  -3  -5   2          0.69          0.12         0.18 o
  -2  -5   2          5.87          6.89         0.27 o
  -1  -5   2        122.10        136.28         2.27 o
   0  -5   2        114.53        118.13         1.40 o
   1  -5   2        326.50        331.76         3.49 o
   2  -5   2         18.33         12.46         0.32 o
   3  -5   2          9.88          8.73         0.26 o
   4  -5   2        165.30        165.71         1.83 o
   5  -5   2        341.37        353.49         3.80 o
   6  -5   2          1.74          1.57         0.38 o
   7  -5   2          3.21          1.79         0.59 o
   8  -5   2          6.25          5.59         0.83 o
   9  -5   2          1.34          0.69         0.75 o
  -8  -4   2         21.22         19.43         2.01 o
  -7  -4   2         10.94         13.25         1.15 o
  -6  -4   2         68.80         73.61         1.65 o
  -5  -4   2        223.36        221.44         3.50 o
  -4  -4   2         24.61         23.03         0.74 o
  -3  -4   2         40.68         37.27         0.74 o
  -2  -4   2         48.95         53.76         0.81 o
  -1  -4   2        140.27        129.61         2.86 o
   0  -4   2         83.80         82.73         1.00 o
   1  -4   2         12.05         10.34         0.23 o
   2  -4   2         43.35         39.40         0.52 o
   3  -4   2       1868.77       1981.96        17.23 o
   4  -4   2        217.02        202.69         2.29 o
   5  -4   2          0.89          1.17         0.26 o
   6  -4   2         77.22         71.00         1.19 o
   7  -4   2          0.59          0.76         0.55 o
   8  -4   2          3.47          2.34         0.70 o
   9  -4   2          0.55          0.48         0.69 o
  -9  -3   2         14.95         15.66         1.42 o
  -8  -3   2         13.38         11.60         1.14 o
  -7  -3   2        287.29        288.78         6.61 o
  -6  -3   2         89.64         91.26         1.84 o
  -5  -3   2         46.20         43.03         0.92 o
  -4  -3   2         96.37         98.07         1.34 o
  -3  -3   2         37.65         35.82         0.61 o
  -2  -3   2          3.91          3.54         0.18 o
  -1  -3   2        467.66        494.68         4.64 o
   0  -3   2        170.48        163.17         1.45 o
   1  -3   2        604.69        640.20         4.95 o
   2  -3   2         17.13         17.00         0.36 o
   3  -3   2          2.22          2.43         0.15 o
   4  -3   2        887.35        885.23         8.94 o
   5  -3   2         31.85         34.17         0.77 o
   6  -3   2         75.40         69.46         1.16 o
   7  -3   2          8.04          7.67         0.80 o
   8  -3   2          0.05         -0.35         0.58 o
   9  -3   2          1.52          1.05         0.74 o
  -9  -2   2         44.32         41.83         3.34 o
  -8  -2   2          0.46          0.41         0.70 o
  -7  -2   2          0.44         -0.05         0.44 o
  -6  -2   2        164.65        157.89         2.67 o
  -5  -2   2         26.95         28.13         0.62 o
  -4  -2   2         30.33         29.81         0.53 o
  -3  -2   2        724.95        772.52         7.68 o
  -2  -2   2        227.99        210.24         2.05 o
  -1  -2   2          1.24          0.49         0.06 o
   0  -2   2          0.22         -0.13         0.13 o
   1  -2   2       1427.70       1451.82        10.27 o
   2  -2   2        122.45        120.00         1.17 o
   3  -2   2         80.38         83.67         1.03 o
   4  -2   2         32.03         29.90         0.55 o
   5  -2   2         26.26         27.50         0.61 o
   6  -2   2         45.36         45.27         0.89 o
   7  -2   2          1.62          2.72         0.66 o
   8  -2   2          0.00          0.41         0.63 o
   9  -2   2         30.93         32.02         1.71 o
  -9  -1   2          4.11          4.50         0.94 o
  -8  -1   2         15.91         13.88         1.12 o
  -7  -1   2          0.07         -0.15         0.36 o
  -6  -1   2         27.62         26.78         0.84 o
  -5  -1   2         22.24         25.31         0.59 o
  -4  -1   2        702.75        685.70         7.37 o
  -3  -1   2          7.96          5.19         0.18 o
  -2  -1   2       1076.44       1080.51         9.94 o
  -1  -1   2       1847.38       1814.16        17.58 o
   0  -1   2        624.17        669.62         5.93 o
   1  -1   2        442.62        450.76         3.43 o
   2  -1   2        222.16        244.44         3.48 o
   3  -1   2         85.88         81.47         1.08 o
   4  -1   2         12.21          8.67         0.32 o
   5  -1   2          6.02          6.01         0.34 o
   6  -1   2         36.54         34.51         1.10 o
   7  -1   2         65.93         64.90         2.21 o
   8  -1   2         14.44         14.84         1.14 o
   9  -1   2          4.52          5.02         0.97 o
 -10   0   2          0.00          0.33         0.82 o
  -9   0   2          0.25         -1.19         1.19 o
  -8   0   2          6.52          4.78         0.89 o
  -7   0   2          2.14          1.83         0.39 o
  -6   0   2         98.12        100.04         1.44 o
  -5   0   2          0.99          0.45         0.16 o
  -4   0   2         34.44         40.80         0.57 o
  -3   0   2        201.39        234.44         2.28 o
  -2   0   2        329.95        342.61         2.89 o
  -1   0   2        119.98        109.62         1.19 o
   0   0   2       1743.23       1743.88        16.51 o
   1   0   2          0.06          0.39         0.06 o
   2   0   2         71.23         79.31         1.39 o
   3   0   2          8.01          6.72         0.32 o
   4   0   2        147.55        149.67         1.90 o
   5   0   2         53.92         54.48         1.03 o
   6   0   2         54.75         55.27         2.29 o
   7   0   2         18.49         23.27         1.81 o
   8   0   2          2.24          2.64         1.02 o
   9   0   2          1.20          0.62         0.73 o
 -10   1   2          0.83          0.77         0.76 o
  -9   1   2          4.26          4.76         1.05 o
  -8   1   2          4.04          3.90         0.50 o
  -7   1   2          0.00          0.13         0.30 o
  -6   1   2         38.40         43.02         0.81 o
  -5   1   2         32.54         41.86         0.74 o
  -4   1   2          7.93          5.34         0.20 o
  -3   1   2         17.67         16.37         0.35 o
  -2   1   2        290.51        298.68         2.42 o
  -1   1   2         88.42         89.60         0.69 o
   0   1   2        657.84        682.19         5.18 o
   1   1   2          4.97          4.51         0.13 o
   2   1   2          5.13          4.81         0.25 o
   3   1   2        118.35        122.61         1.57 o
   4   1   2        207.25        223.24         2.87 o
   5   1   2          0.01         -0.06         0.21 o
   6   1   2          5.60          4.42         0.49 o
   7   1   2          5.21          3.49         0.73 o
   8   1   2          0.18         -0.04         0.65 o
 -10   2   2          1.71          0.87         0.76 o
  -9   2   2          2.04          1.40         0.70 o
  -8   2   2          3.00          3.40         0.46 o
  -7   2   2          1.88          1.92         0.35 o
  -6   2   2         26.47         24.59         0.68 o
  -5   2   2          0.03          0.08         0.14 o
  -4   2   2        180.97        187.59         1.91 o
  -3   2   2        119.25        122.91         1.20 o
  -2   2   2        171.12        168.51         1.37 o
  -1   2   2        159.51        161.62         1.31 o
   0   2   2        164.68        171.25         1.37 o
   1   2   2        758.60        855.49         8.44 o
   2   2   2       1768.47       1965.01        20.90 o
   3   2   2          0.19         -0.12         0.12 o
   4   2   2         19.63         20.97         0.61 o
   5   2   2          0.05         -0.28         0.28 o
   6   2   2          0.74          0.40         0.52 o
   7   2   2          1.68          1.55         0.66 o
   8   2   2          0.29         -0.48         0.68 o
 -10   3   2          0.11          0.01         0.72 o
  -9   3   2          0.00         -0.40         0.60 o
  -8   3   2          6.26          5.94         0.53 o
  -7   3   2         26.92         27.73         1.23 o
  -6   3   2          0.21          0.36         0.26 o
  -5   3   2         46.16         51.03         0.72 o
  -4   3   2         20.86         27.37         0.48 o
  -3   3   2         29.08         30.77         0.42 o
  -2   3   2        268.37        278.76         2.42 o
  -1   3   2        264.00        296.55         2.56 o
   0   3   2       1146.47       1212.72        10.57 o
   1   3   2         39.33         39.25         0.58 o
   2   3   2          5.35          6.89         0.28 o
   3   3   2         34.07         40.62         1.17 o
   4   3   2         22.51         24.29         0.67 o
   5   3   2          5.17          5.24         0.53 o
   6   3   2          2.72          3.38         0.68 o
   7   3   2          0.24          1.09         0.68 o
   8   3   2          0.05         -0.37         0.73 o
 -10   4   2          2.88          2.45         0.82 o
  -9   4   2          6.93          6.16         0.86 o
  -8   4   2          2.29          1.76         0.43 o
  -7   4   2          0.66          0.57         0.32 o
  -6   4   2          6.34          6.89         0.44 o
  -5   4   2         12.65         14.11         0.37 o
  -4   4   2          4.08          3.36         0.18 o
  -3   4   2         41.81         60.11         0.66 o
  -2   4   2         12.17         16.31         0.28 o
  -1   4   2        337.64        380.46         3.45 o
   0   4   2         13.08         12.39         0.35 o
   1   4   2         96.62        106.59         1.41 o
   2   4   2          2.41          2.71         0.21 o
   3   4   2          9.32          7.12         0.43 o
   4   4   2          9.05          7.68         0.47 o
   5   4   2          0.42          0.47         0.60 o
   6   4   2          1.28          0.62         0.61 o
   7   4   2          9.29         11.65         1.15 o
 -10   5   2          2.08          3.51         0.86 o
  -9   5   2          2.27          0.81         0.66 o
  -8   5   2          2.16          2.20         0.43 o
  -7   5   2          0.03         -0.28         0.28 o
  -6   5   2          1.42          1.98         0.33 o
  -5   5   2          1.16          2.60         0.21 o
  -4   5   2         36.43         40.90         0.75 o
  -3   5   2          7.63          9.95         0.27 o
  -2   5   2         72.44         66.16         0.74 o
  -1   5   2         93.97         99.52         1.15 o
   0   5   2          8.00         11.27         0.38 o
   1   5   2          1.31          0.99         0.16 o
   2   5   2         26.53         21.77         0.63 o
   3   5   2          2.18          3.08         0.44 o
   4   5   2          0.86          0.90         0.41 o
   5   5   2          0.01          0.05         0.56 o
   6   5   2          0.03          0.74         0.65 o
   7   5   2          0.01          0.25         0.80 o
 -10   6   2          0.07         -0.58         0.70 o
  -9   6   2          0.05         -0.58         0.58 o
  -8   6   2          0.02          0.46         0.52 o
  -7   6   2          1.63          1.53         0.38 o
  -6   6   2          0.58          0.25         0.31 o
  -5   6   2         15.70         12.84         0.42 o
  -4   6   2          0.08          0.05         0.14 o
  -3   6   2         71.55         73.52         0.89 o
  -2   6   2         54.41         62.40         0.79 o
  -1   6   2        109.74        118.35         1.29 o
   0   6   2          0.46          1.35         0.20 o
   1   6   2         15.73         17.61         0.60 o
   2   6   2          2.25          1.29         0.37 o
   3   6   2         10.58          8.73         0.64 o
   4   6   2          6.34          5.78         0.80 o
   5   6   2          0.01          0.25         0.66 o
   6   6   2          0.14          0.33         0.85 o
 -10   7   2          0.16          0.86         0.80 o
  -9   7   2          0.18         -0.03         0.63 o
  -8   7   2          1.24          0.52         1.10 o
  -7   7   2         14.96         13.60         0.67 o
  -6   7   2         17.78         19.28         0.76 o
  -5   7   2          1.72          2.21         0.36 o
  -4   7   2         12.13         13.77         0.49 o
  -3   7   2         54.38         53.22         0.80 o
  -2   7   2         15.58         17.24         0.44 o
  -1   7   2          5.67          5.72         0.31 o
   0   7   2         22.14         16.02         0.82 o
   1   7   2          3.94          1.88         0.41 o
   2   7   2          3.85          3.32         0.51 o
   3   7   2         17.21         14.27         1.07 o
   4   7   2          4.11          5.88         0.87 o
   5   7   2          5.65          5.59         0.99 o
   6   7   2          0.69         -0.02         1.22 o
  -9   8   2          3.03          3.10         0.84 o
  -8   8   2          2.88          2.33         0.72 o
  -7   8   2          0.01         -0.25         0.53 o
  -6   8   2          0.14         -0.27         0.30 o
  -5   8   2          0.05         -0.19         0.30 o
  -4   8   2          3.00          2.76         0.32 o
  -3   8   2          7.64          7.28         0.41 o
  -2   8   2          7.76          5.63         0.39 o
  -1   8   2          0.57         -0.22         0.25 o
   0   8   2          4.51          3.74         0.42 o
   1   8   2        136.64        116.10         2.19 o
   2   8   2          0.06          0.55         0.92 o
   3   8   2         17.43         15.96         1.69 o
   4   8   2          0.63         -0.62         1.40 o
   5   8   2          4.52          7.41         1.12 o
  -9   9   2          1.78          0.07         1.89 o
  -8   9   2          0.64          0.70         0.67 o
  -7   9   2          1.22          0.90         0.63 o
  -6   9   2         13.10         14.82         0.85 o
  -5   9   2          5.24          5.14         0.52 o
  -4   9   2          0.94          1.66         0.41 o
  -3   9   2         10.62          9.29         0.50 o
  -2   9   2         18.53         18.45         0.68 o
  -1   9   2        154.13        135.58         2.18 o
   0   9   2          0.25          0.61         0.44 o
   1   9   2          7.99          6.94         0.69 o
   2   9   2          3.59          2.76         0.64 o
   3   9   2          5.84          6.75         0.97 o
   4   9   2          0.14          0.01         0.84 o
  -8  10   2          1.48          1.46         0.80 o
  -7  10   2          0.18          0.17         0.49 o
  -6  10   2          2.53          1.64         0.69 o
  -5  10   2          7.29          6.63         0.93 o
  -4  10   2         17.55         19.66         1.27 o
  -3  10   2         26.87         24.76         1.37 o
  -2  10   2         15.97         11.27         0.79 o
  -1  10   2          1.97          1.50         0.51 o
   0  10   2         13.52         10.66         1.08 o
   1  10   2          1.02          1.36         0.58 o
   2  10   2          0.21          0.85         0.62 o
   3  10   2          3.14          3.88         0.86 o
  -8  11   2          0.12         -0.49         1.02 o
  -7  11   2          0.48          0.45         0.61 o
  -6  11   2          6.72          6.18         0.91 o
  -5  11   2          0.73          0.82         0.70 o
  -4  11   2         29.80         27.92         1.56 o
  -3  11   2          7.25          6.67         1.31 o
  -2  11   2          0.54          0.41         0.64 o
  -1  11   2          0.09         -0.07         0.50 o
   0  11   2          3.25          3.06         0.67 o
   1  11   2          1.10          1.23         0.62 o
   2  11   2          1.14         -0.89         0.93 o
  -6  12   2         12.63         14.93         1.27 o
  -5  12   2          3.75          4.67         0.94 o
  -4  12   2          0.15         -0.65         0.65 o
  -3  12   2          2.67          1.66         1.27 o
  -2  12   2          0.02         -0.60         0.76 o
  -1  12   2          0.00          0.94         0.79 o
   0  12   2          0.03         -0.18         1.21 o
   0 -13   3          1.60          2.56         0.93 o
   1 -13   3          4.60          3.84         1.41 o
   2 -13   3          0.07          0.17         0.79 o
   3 -13   3          4.62          4.36         0.95 o
   4 -13   3          2.68          2.70         0.91 o
   5 -13   3          6.39          4.84         1.00 o
  -2 -12   3          7.32         10.77         1.24 o
  -1 -12   3          3.67          3.12         0.93 o
   0 -12   3          1.94          2.56         0.83 o
   1 -12   3          3.88          3.73         0.89 o
   2 -12   3         14.50         13.72         1.24 o
   3 -12   3         38.38         40.43         1.92 o
   4 -12   3          0.90          0.35         0.74 o
   5 -12   3          0.54         -0.14         0.72 o
   6 -12   3         11.18         10.97         0.96 o
  -3 -11   3          2.16          3.93         0.94 o
  -2 -11   3          2.25          3.74         1.08 o
  -1 -11   3          2.62          2.81         0.78 o
   0 -11   3          2.04          3.38         0.81 o
   1 -11   3         12.67          9.75         1.18 o
   2 -11   3          5.69          4.52         0.86 o
   3 -11   3          7.63          8.23         0.98 o
   4 -11   3         52.26         50.42         2.39 o
   5 -11   3          0.15          0.55         0.65 o
   6 -11   3          8.77          9.13         0.85 o
   7 -11   3          1.31          1.60         0.83 o
  -5 -10   3          3.70          3.54         1.45 o
  -4 -10   3          3.31          3.80         0.94 o
  -3 -10   3          1.34          1.05         0.78 o
  -2 -10   3          5.26          5.84         1.02 o
  -1 -10   3          1.85          1.75         1.35 o
   0 -10   3         27.79         29.19         1.06 o
   1 -10   3          2.20          0.86         0.47 o
   2 -10   3        159.31        169.84         2.95 o
   3 -10   3          0.63          0.68         0.47 o
   4 -10   3         74.54         69.71         2.33 o
   5 -10   3          1.33          0.11         0.65 o
   6 -10   3          1.02          1.05         0.57 o
   7 -10   3          1.56          1.51         1.71 o
   8 -10   3          2.31          2.29         1.16 o
  -5  -9   3          2.95          3.66         0.92 o
  -4  -9   3          2.61          2.20         0.97 o
  -3  -9   3         22.06         23.31         1.45 o
  -2  -9   3         44.48         47.92         1.33 o
  -1  -9   3         19.38         17.48         0.80 o
   0  -9   3         57.10         54.25         1.38 o
   1  -9   3        234.09        244.10         4.07 o
   2  -9   3        178.79        170.60         2.47 o
   3  -9   3        103.66        106.85         2.03 o
   4  -9   3          0.02          0.39         0.35 o
   5  -9   3         30.20         25.84         1.35 o
   6  -9   3          2.10          0.16         0.54 o
   7  -9   3          0.04         -0.27         0.67 o
   8  -9   3          3.30          2.44         0.87 o
  -6  -8   3          6.94          6.95         1.08 o
  -5  -8   3          4.50          3.00         0.79 o
  -4  -8   3          1.01          0.79         0.64 o
  -3  -8   3         11.91         13.21         0.71 o
  -2  -8   3         12.23          8.48         0.60 o
  -1  -8   3        945.57        927.86        14.99 o
   0  -8   3        265.34        253.49         3.41 o
   1  -8   3        252.82        245.71         3.37 o
   2  -8   3         13.73         14.25         0.49 o
   3  -8   3         12.39         13.16         0.61 o
   4  -8   3         32.68         29.12         0.89 o
   5  -8   3         14.26         13.84         0.61 o
   6  -8   3          0.02          0.01         0.58 o
   7  -8   3          6.54          5.95         0.89 o
   8  -8   3          0.00          1.07         0.78 o
   9  -8   3          0.07          0.61         0.81 o
  -7  -7   3          0.03          1.12         0.79 o
  -6  -7   3          0.93          1.91         0.75 o
  -5  -7   3          4.51          4.89         0.81 o
  -4  -7   3         19.45         18.36         0.81 o
  -3  -7   3        323.95        303.17         5.94 o
  -2  -7   3         80.83         74.84         1.56 o
  -1  -7   3        131.80        120.76         1.67 o
   0  -7   3        110.27        101.31         1.24 o
   1  -7   3         12.09         12.75         0.34 o
   2  -7   3         70.82         68.96         1.04 o
   3  -7   3        131.72        130.37         2.78 o
   4  -7   3          8.48         10.07         0.48 o
   5  -7   3         37.54         36.70         0.94 o
   6  -7   3          0.75          0.43         0.55 o
   7  -7   3         35.88         36.90         1.68 o
   8  -7   3          3.90          4.16         0.84 o
   9  -7   3          0.09         -0.11         0.70 o
  -7  -6   3          0.13          0.57         0.70 o
  -6  -6   3          2.25          2.56         0.73 o
  -5  -6   3         41.38         41.40         1.17 o
  -4  -6   3         21.82         19.15         0.84 o
  -3  -6   3        366.66        360.52         5.65 o
  -2  -6   3         58.80         49.55         0.79 o
  -1  -6   3         49.67         50.18         0.77 o
   0  -6   3         83.08         80.94         0.99 o
   1  -6   3          4.62          3.12         0.19 o
   2  -6   3         91.93         93.46         1.26 o
   3  -6   3          4.03          4.21         0.35 o
   4  -6   3         15.03         15.79         0.57 o
   5  -6   3        238.01        237.22         4.55 o
   6  -6   3         40.61         40.32         1.25 o
   7  -6   3          0.01          0.28         0.56 o
   8  -6   3          5.31          4.68         0.85 o
   9  -6   3          0.40          1.69         0.74 o
  -8  -5   3          6.37          5.88         1.01 o
  -7  -5   3         12.04         11.89         1.11 o
  -6  -5   3         33.12         33.53         1.07 o
  -5  -5   3        211.47        213.30         3.50 o
  -4  -5   3          5.02          1.99         0.41 o
  -3  -5   3         38.27         39.87         0.74 o
  -2  -5   3        119.96        119.98         1.54 o
  -1  -5   3          5.28          6.55         0.30 o
   0  -5   3         37.81         39.30         0.55 o
   1  -5   3         84.94         98.67         0.99 o
   2  -5   3          3.25          2.52         0.17 o
   3  -5   3         91.04         85.37         1.42 o
   4  -5   3          0.42          0.53         0.16 o
   5  -5   3          0.42          0.83         0.18 o
   6  -5   3         23.07         24.03         0.68 o
   7  -5   3          7.26          6.27         0.78 o
   8  -5   3          4.34          3.26         0.76 o
   9  -5   3          0.29          0.28         0.68 o
  -8  -4   3         23.56         22.08         1.47 o
  -7  -4   3          0.01          1.36         0.96 o
  -6  -4   3          0.56          0.49         0.39 o
  -5  -4   3          6.12          6.87         0.50 o
  -4  -4   3         86.71         78.88         1.56 o
  -3  -4   3         20.19         19.64         0.46 o
  -2  -4   3         45.25         36.36         0.58 o
  -1  -4   3         98.69        112.04         1.20 o
   0  -4   3          0.64          2.10         0.12 o
   1  -4   3         63.63         62.53         0.63 o
   2  -4   3          8.14         10.38         0.27 o
   3  -4   3        363.53        356.24         3.11 o
   4  -4   3         39.80         43.57         0.68 o
   5  -4   3          3.76          3.83         0.26 o
   6  -4   3          0.32          0.32         0.31 o
   7  -4   3          1.74          0.84         0.54 o
   8  -4   3          1.56          1.73         0.70 o
   9  -4   3          0.86          0.17         0.85 o
  -9  -3   3          5.05          2.98         1.01 o
  -8  -3   3          2.34          3.09         0.79 o
  -7  -3   3          0.07          0.70         0.39 o
  -6  -3   3          3.12          2.72         0.50 o
  -5  -3   3        128.94        131.04         1.93 o
  -4  -3   3          0.08          0.07         0.16 o
  -3  -3   3        191.65        213.99         2.30 o
  -2  -3   3         71.94         75.75         0.90 o
  -1  -3   3          0.44          0.07         0.09 o
   0  -3   3        134.49        135.92         1.22 o
   1  -3   3       1064.44       1095.35         8.05 o
   2  -3   3        357.54        399.90         3.41 o
   3  -3   3        149.71        147.44         1.54 o
   4  -3   3          1.68          3.05         0.21 o
   5  -3   3          1.93          0.98         0.25 o
   6  -3   3          2.38          2.14         0.35 o
   7  -3   3         24.53         26.30         1.32 o
   8  -3   3         30.73         27.91         1.48 o
   9  -3   3          0.01         -0.54         0.65 o
  -9  -2   3          0.40          0.70         1.07 o
  -8  -2   3         14.48         13.80         1.10 o
  -7  -2   3         30.72         26.57         1.12 o
  -6  -2   3          0.01          0.32         0.30 o
  -5  -2   3        161.99        168.46         2.09 o
  -4  -2   3         54.21         54.99         0.83 o
  -3  -2   3        271.05        290.53         3.00 o
  -2  -2   3       1030.98       1139.07        10.49 o
  -1  -2   3        100.21        106.58         1.25 o
   0  -2   3         33.91         27.92         0.29 o
   1  -2   3        831.08        828.93         6.30 o
   2  -2   3         72.66         89.40         0.86 o
   3  -2   3         30.47         33.46         0.49 o
   4  -2   3         76.03         80.07         1.14 o
   5  -2   3         63.00         64.83         1.08 o
   6  -2   3         32.88         31.56         0.93 o
   7  -2   3          8.32          7.44         0.83 o
   8  -2   3          2.83          3.87         0.99 o
   9  -2   3          0.00          1.27         0.73 o
 -10  -1   3          1.28          0.53         1.07 o
  -9  -1   3          0.67          0.69         0.71 o
  -8  -1   3          1.30          0.89         0.42 o
  -7  -1   3         39.41         38.85         1.05 o
  -6  -1   3         70.07         74.40         1.47 o
  -5  -1   3         33.47         34.12         0.65 o
  -4  -1   3        754.07        846.99         7.81 o
  -3  -1   3          0.79          1.83         0.12 o
  -2  -1   3         32.45         33.06         0.42 o
  -1  -1   3        637.39        638.77         8.83 o
   0  -1   3        199.57        219.86         2.55 o
   1  -1   3        691.91        728.19         5.79 o
   2  -1   3          0.23          0.12         0.07 o
   3  -1   3         56.54         51.50         0.91 o
   4  -1   3         10.76         12.88         0.42 o
   5  -1   3        187.42        190.80         3.57 o
   6  -1   3          4.84          5.10         0.50 o
   7  -1   3          0.44          0.79         0.53 o
   8  -1   3          0.36          0.69         0.65 o
   9  -1   3          0.00          0.85         0.76 o
 -10   0   3          0.17         -0.44         0.69 o
  -9   0   3          9.60          9.19         0.99 o
  -8   0   3          4.67          3.97         0.47 o
  -7   0   3          7.68          8.23         0.52 o
  -6   0   3         58.12         62.18         1.28 o
  -5   0   3         23.13         22.75         0.46 o
  -4   0   3          4.98          5.92         0.20 o
  -3   0   3          0.08          0.41         0.08 o
  -2   0   3         51.82         62.88         0.62 o
  -1   0   3       1244.99       1252.43        20.37 o
   0   0   3        119.73        118.64         1.51 o
   1   0   3         13.90         12.86         0.19 o
   2   0   3          0.06          0.43         0.10 o
   3   0   3        672.21        684.82         7.35 o
   4   0   3        163.38        161.37         1.87 o
   5   0   3          5.22          5.88         0.47 o
   6   0   3          0.00          0.12         0.33 o
   7   0   3          3.77          4.84         0.92 o
   8   0   3          0.07         -0.78         1.06 o
 -10   1   3          1.51          0.61         0.74 o
  -9   1   3          4.11          5.08         0.83 o
  -8   1   3         19.96         20.56         0.84 o
  -7   1   3         29.93         31.41         1.08 o
  -6   1   3        212.66        227.95         2.78 o
  -5   1   3          5.38          5.38         0.28 o
  -4   1   3          0.80          1.24         0.12 o
  -3   1   3         71.94         77.18         0.84 o
  -2   1   3        301.73        311.85         2.56 o
  -1   1   3          0.10          0.20         0.06 o
   0   1   3         29.06         22.12         0.26 o
   1   1   3        138.10        134.76         1.36 o
   2   1   3        228.68        223.10         2.42 o
   3   1   3         10.65         10.63         0.32 o
   4   1   3          9.57         10.50         0.39 o
   5   1   3          0.00         -0.28         0.30 o
   6   1   3          0.10         -0.03         0.59 o
   7   1   3          0.04         -0.51         0.82 o
   8   1   3          1.74          0.61         0.80 o
 -10   2   3          7.30          7.24         0.98 o
  -9   2   3          4.85          4.15         0.76 o
  -8   2   3         40.46         41.67         1.14 o
  -7   2   3          2.42          2.12         0.41 o
  -6   2   3         30.52         26.50         0.62 o
  -5   2   3         76.36         76.43         0.99 o
  -4   2   3        147.42        166.55         1.61 o
  -3   2   3          2.05          2.47         0.12 o
  -2   2   3          3.18          4.49         0.22 o
  -1   2   3        191.43        194.00         1.71 o
   0   2   3         46.38         51.67         0.54 o
   1   2   3        163.22        178.43         1.70 o
   2   2   3         80.60         84.56         1.13 o
   3   2   3         29.70         33.70         0.95 o
   4   2   3          0.22          0.25         0.21 o
   5   2   3          1.18          1.67         0.40 o
   6   2   3         18.25         19.92         1.24 o
   7   2   3          2.50          2.27         0.74 o
   8   2   3          2.86          3.39         0.92 o
 -10   3   3          0.01         -0.15         0.65 o
  -9   3   3          3.03          3.35         0.73 o
  -8   3   3         16.75         15.14         0.72 o
  -7   3   3         27.26         28.77         0.89 o
  -6   3   3         11.78         11.01         0.51 o
  -5   3   3         40.70         44.98         0.76 o
  -4   3   3         23.97         28.00         0.46 o
  -3   3   3        234.07        231.42         2.08 o
  -2   3   3         78.11         83.84         0.83 o
  -1   3   3         33.96         36.79         0.44 o
   0   3   3        556.40        547.45         4.40 o
   1   3   3          4.41          5.95         0.21 o
   2   3   3         44.55         49.95         0.75 o
   3   3   3          0.02          0.30         0.17 o
   4   3   3         69.15         63.11         1.54 o
   5   3   3          0.59          0.34         0.39 o
   6   3   3          0.30         -0.21         0.59 o
   7   3   3          7.74          6.93         0.98 o
 -10   4   3          0.63          0.73         0.70 o
  -9   4   3          0.05         -0.24         0.56 o
  -8   4   3          1.62          1.11         0.50 o
  -7   4   3          3.43          2.87         0.38 o
  -6   4   3          4.75          4.64         0.41 o
  -5   4   3          0.65          0.29         0.14 o
  -4   4   3        148.55        163.78         1.56 o
  -3   4   3         86.78         85.33         0.88 o
  -2   4   3        110.01        116.40         1.13 o
  -1   4   3         18.73         16.73         0.30 o
   0   4   3        139.95        161.90         1.61 o
   1   4   3         69.02         67.57         0.92 o
   2   4   3         20.81         23.01         0.47 o
   3   4   3          5.40          4.29         0.37 o
   4   4   3          0.32          0.03         0.38 o
   5   4   3         40.57         37.24         1.87 o
   6   4   3          0.12         -0.02         1.05 o
   7   4   3          1.88          1.46         0.83 o
 -10   5   3          2.22          1.50         0.77 o
  -9   5   3          1.61          3.27         0.73 o
  -8   5   3          0.53          0.52         0.36 o
  -7   5   3          0.97          1.72         0.36 o
  -6   5   3         37.98         38.72         0.99 o
  -5   5   3        111.34        111.83         1.43 o
  -4   5   3         14.77         16.37         0.41 o
  -3   5   3          2.97          2.18         0.16 o
  -2   5   3         22.12         27.14         0.51 o
  -1   5   3         66.72         64.86         0.84 o
   0   5   3          2.34          2.67         0.24 o
   1   5   3          5.41          5.24         0.36 o
   2   5   3          3.46          3.64         0.62 o
   3   5   3         11.11          9.51         0.69 o
   4   5   3         16.15         14.26         0.82 o
   5   5   3          6.64          4.73         0.83 o
   6   5   3         18.22         19.19         1.39 o
 -10   6   3          0.35          0.99         0.78 o
  -9   6   3          0.06         -0.52         0.52 o
  -8   6   3          0.79          1.07         0.41 o
  -7   6   3         14.24         13.54         0.65 o
  -6   6   3         11.95         11.56         0.63 o
  -5   6   3          5.46          7.02         0.40 o
  -4   6   3          0.42         -0.10         0.15 o
  -3   6   3          1.38          1.54         0.17 o
  -2   6   3          0.15          0.32         0.13 o
  -1   6   3         12.13         10.26         0.32 o
   0   6   3          0.00         -0.14         0.15 o
   1   6   3          1.99          1.26         0.32 o
   2   6   3         88.88         65.41         1.65 o
   3   6   3         68.71         59.09         1.63 o
   4   6   3         16.44         15.19         1.13 o
   5   6   3          1.92          0.87         0.72 o
   6   6   3          1.16          0.57         0.81 o
 -10   7   3          0.00          0.30         0.72 o
  -9   7   3          0.17         -0.32         0.99 o
  -8   7   3          1.27          1.53         0.48 o
  -7   7   3         25.13         26.24         0.92 o
  -6   7   3          1.13          1.08         0.32 o
  -5   7   3         24.50         23.33         0.78 o
  -4   7   3          0.07         -0.15         0.21 o
  -3   7   3         18.93         23.22         0.66 o
  -2   7   3         44.92         41.11         0.82 o
  -1   7   3          7.44          7.57         0.42 o
   0   7   3         91.43         67.77         1.42 o
   1   7   3         63.22         50.54         1.23 o
   2   7   3          3.12          1.48         0.41 o
   3   7   3          0.70         -0.32         0.56 o
   4   7   3          6.79          4.98         0.89 o
   5   7   3          5.99          4.88         1.15 o
  -9   8   3         17.17         16.91         1.27 o
  -8   8   3          1.76          2.17         0.72 o
  -7   8   3          4.77          4.32         0.74 o
  -6   8   3          2.19          0.75         0.32 o
  -5   8   3          3.01          3.83         0.43 o
  -4   8   3         39.14         38.07         1.06 o
  -3   8   3         30.61         27.54         0.75 o
  -2   8   3         41.80         32.87         1.31 o
  -1   8   3          9.32          8.30         0.58 o
   0   8   3          7.82          4.57         0.46 o
   1   8   3          8.32          7.36         0.57 o
   2   8   3         10.08          7.33         0.72 o
   3   8   3          3.58          2.09         0.63 o
   4   8   3          0.89          1.83         0.68 o
  -9   9   3          0.10         -0.68         0.68 o
  -8   9   3          2.33          0.80         0.71 o
  -7   9   3          0.29         -0.38         0.55 o
  -6   9   3          3.96          2.66         0.42 o
  -5   9   3         22.22         19.49         0.84 o
  -4   9   3          9.66         10.58         0.53 o
  -3   9   3         45.25         41.53         1.00 o
  -2   9   3         10.17          9.88         0.54 o
  -1   9   3          0.46          0.32         0.33 o
   0   9   3          3.93          3.81         0.49 o
   1   9   3          0.33          0.69         0.67 o
   2   9   3          0.10          0.43         0.55 o
   3   9   3          0.42          1.10         1.04 o
  -8  10   3          0.01          1.32         0.77 o
  -7  10   3          0.07         -0.27         0.50 o
  -6  10   3          0.42          1.49         0.69 o
  -5  10   3         14.75         14.83         1.34 o
  -4  10   3          4.66          4.99         0.63 o
  -3  10   3          0.44          0.55         0.35 o
  -2  10   3         22.74         19.24         1.46 o
  -1  10   3          0.81          0.27         0.46 o
   0  10   3          0.87          0.25         0.51 o
   1  10   3          0.67          1.21         0.59 o
   2  10   3          8.76         10.76         1.04 o
  -7  11   3         11.05         13.53         1.00 o
  -6  11   3          5.32          6.91         1.61 o
  -5  11   3          4.95          7.73         0.97 o
  -4  11   3          4.32          2.88         1.13 o
  -3  11   3          3.73          3.65         0.78 o
  -2  11   3          1.49          0.79         0.83 o
  -1  11   3          2.44          2.10         0.60 o
   0  11   3         16.32         18.50         1.43 o
   1  11   3          0.97          1.58         0.72 o
  -6  12   3          2.59          2.50         1.38 o
  -5  12   3          0.17          1.27         0.98 o
  -4  12   3          2.10          1.86         0.80 o
  -3  12   3          4.81          6.18         1.54 o
  -2  12   3          3.44          5.02         0.98 o
  -1  12   3          0.05         -0.06         0.82 o
  -1 -13   4          0.38          0.76         1.19 o
   0 -13   4          0.81          0.24         1.15 o
   1 -13   4          1.08          1.85         0.81 o
   2 -13   4          1.70          2.84         0.84 o
   3 -13   4          0.50          0.95         0.78 o
   4 -13   4          3.25          2.51         0.90 o
   5 -13   4         10.18         12.04         1.26 o
  -2 -12   4          0.28          0.76         0.78 o
  -1 -12   4          0.03          0.08         0.72 o
   0 -12   4          0.36          0.66         0.67 o
   1 -12   4          2.35          1.60         0.74 o
   2 -12   4          0.61          0.50         0.69 o
   3 -12   4          4.73          4.29         0.91 o
   4 -12   4          4.01          4.50         0.88 o
   5 -12   4         10.63         10.47         1.13 o
   6 -12   4          1.30          1.23         0.67 o
  -4 -11   4          5.77          8.90         1.23 o
  -3 -11   4          5.64          3.70         0.91 o
  -2 -11   4          3.30          4.02         0.89 o
  -1 -11   4          0.09          0.63         0.66 o
   0 -11   4          1.11         -0.38         0.57 o
   1 -11   4          1.29          0.40         0.70 o
   2 -11   4         31.39         32.20         1.64 o
   3 -11   4         75.08         72.69         3.50 o
   4 -11   4          0.39          0.10         0.59 o
   5 -11   4         13.58         15.89         1.21 o
   6 -11   4          8.60          8.91         0.84 o
   7 -11   4          6.01          7.85         1.13 o
  -5 -10   4          3.05          1.41         0.88 o
  -4 -10   4          0.32          0.89         0.79 o
  -3 -10   4          0.96          1.05         0.74 o
  -2 -10   4          3.25          5.55         0.92 o
  -1 -10   4         26.58         23.39         0.99 o
   0 -10   4        138.95        140.89         2.60 o
   1 -10   4        174.75        174.85         3.02 o
   2 -10   4         11.87         11.06         0.66 o
   3 -10   4          1.94          1.73         0.50 o
   4 -10   4         16.70         19.26         1.21 o
   5 -10   4          0.15         -0.66         0.66 o
   6 -10   4          1.36          1.98         0.68 o
   7 -10   4          0.32         -0.14         0.99 o
   8 -10   4          0.04         -0.44         0.75 o
  -6  -9   4          1.45          1.11         0.86 o
  -5  -9   4          0.29          0.07         0.70 o
  -4  -9   4          1.97          1.79         0.72 o
  -3  -9   4          4.33          2.16         0.48 o
  -2  -9   4         45.99         41.55         1.21 o
  -1  -9   4         17.61         15.46         0.75 o
   0  -9   4         50.20         46.03         1.21 o
   1  -9   4         39.17         38.96         0.94 o
   2  -9   4         15.39         15.97         0.88 o
   3  -9   4         29.79         28.88         0.92 o
   4  -9   4          0.05         -0.13         0.37 o
   5  -9   4          0.00         -0.30         0.30 o
   6  -9   4          2.13          1.71         0.71 o
   7  -9   4          0.05          0.66         0.73 o
   8  -9   4          2.44          1.64         0.79 o
  -6  -8   4          2.55          3.99         0.92 o
  -5  -8   4          2.38          3.03         0.79 o
  -4  -8   4         20.66         19.40         0.85 o
  -3  -8   4          0.60         -0.18         0.38 o
  -2  -8   4        165.72        164.16         2.79 o
  -1  -8   4          0.20          0.48         0.41 o
   0  -8   4         24.90         25.99         0.84 o
   1  -8   4         13.39         11.79         0.50 o
   2  -8   4          0.00          0.44         0.29 o
   3  -8   4         50.29         49.22         1.16 o
   4  -8   4          7.17          7.22         0.50 o
   5  -8   4         23.90         23.94         0.78 o
   6  -8   4         16.51         14.47         1.05 o
   7  -8   4         32.88         28.49         1.52 o
   8  -8   4          0.22         -0.34         1.00 o
  -7  -7   4          0.53          0.88         1.28 o
  -6  -7   4          0.91          0.61         0.69 o
  -5  -7   4          0.04          0.12         0.37 o
  -4  -7   4         65.15         67.59         1.52 o
  -3  -7   4          6.86          7.00         0.52 o
  -2  -7   4          4.57          6.84         0.46 o
  -1  -7   4         42.21         40.53         0.79 o
   0  -7   4          3.22          2.78         0.27 o
   1  -7   4          6.62          5.29         0.23 o
   2  -7   4         17.55         18.84         0.45 o
   3  -7   4          0.07          0.05         0.30 o
   4  -7   4         80.97         78.09         1.55 o
   5  -7   4         14.10         13.47         0.76 o
   6  -7   4         19.46         21.35         1.10 o
   7  -7   4          0.24          0.11         0.60 o
   8  -7   4          1.86          1.77         0.80 o
   9  -7   4          0.88          0.83         0.77 o
  -8  -6   4          3.53          4.42         0.97 o
  -7  -6   4          6.30          7.06         0.95 o
  -6  -6   4         12.87         11.83         1.02 o
  -5  -6   4         14.37         16.57         1.18 o
  -4  -6   4          7.31          7.40         0.51 o
  -3  -6   4         76.96         82.38         1.82 o
  -2  -6   4          6.76          4.61         0.31 o
  -1  -6   4         16.44         16.63         0.57 o
   0  -6   4          3.47          3.83         0.20 o
   1  -6   4          0.00         -0.06         0.12 o
   2  -6   4        114.45        126.05         1.38 o
   3  -6   4         53.40         56.17         0.82 o
   4  -6   4        125.76        124.71         1.49 o
   5  -6   4         22.76         20.58         1.05 o
   6  -6   4          2.14          2.49         0.41 o
   7  -6   4          0.02         -0.26         0.54 o
   8  -6   4          0.01         -0.23         0.58 o
   9  -6   4          0.21         -0.60         0.68 o
  -8  -5   4          4.28          4.47         2.02 o
  -7  -5   4          2.28          1.61         0.65 o
  -6  -5   4          2.97          1.72         0.40 o
  -5  -5   4          1.50          1.33         0.34 o
  -4  -5   4          8.12          6.89         0.53 o
  -3  -5   4         16.88         19.52         0.49 o
  -2  -5   4          8.80          6.17         0.25 o
  -1  -5   4        165.98        193.15         2.35 o
   0  -5   4          0.03          1.22         0.14 o
   1  -5   4         17.13         21.32         0.35 o
   2  -5   4        427.94        461.52         4.23 o
   3  -5   4         51.55         52.32         0.77 o
   4  -5   4         51.11         52.80         0.71 o
   5  -5   4          0.01         -0.20         0.21 o
   6  -5   4          0.15          0.30         0.26 o
   7  -5   4          1.13          0.73         0.56 o
   8  -5   4          2.61          2.37         0.73 o
   9  -5   4          5.78          5.74         0.96 o
  -9  -4   4          0.06          0.39         0.78 o
  -8  -4   4          0.01          0.58         0.67 o
  -7  -4   4          0.17          0.08         0.35 o
  -6  -4   4          8.28          8.05         0.54 o
  -5  -4   4         13.11         11.20         0.55 o
  -4  -4   4          5.74          4.62         0.30 o
  -3  -4   4         31.55         32.22         0.56 o
  -2  -4   4         18.68         20.04         0.43 o
  -1  -4   4        642.41        713.55         7.45 o
   0  -4   4       1998.32       2255.23        19.93 o
   1  -4   4         30.54         38.77         0.50 o
   2  -4   4        393.42        417.94         3.58 o
   3  -4   4          1.08          4.62         0.20 o
   4  -4   4          0.86          0.38         0.16 o
   5  -4   4         11.41         12.82         0.49 o
   6  -4   4          2.65          3.43         0.35 o
   7  -4   4          3.14          4.26         0.53 o
   8  -4   4          0.35          0.68         0.65 o
   9  -4   4          0.22          0.15         0.73 o
  -9  -3   4          0.23         -0.43         0.70 o
  -8  -3   4          0.00          0.01         0.61 o
  -7  -3   4          0.93          0.43         0.37 o
  -6  -3   4          3.38          2.23         0.36 o
  -5  -3   4          0.26          0.18         0.43 o
  -4  -3   4         62.86         69.51         1.12 o
  -3  -3   4        420.54        474.37         4.81 o
  -2  -3   4       1257.12       1426.13        15.22 o
  -1  -3   4        154.30        168.20         1.78 o
   0  -3   4         29.27         33.91         0.39 o
   1  -3   4          1.36          3.48         0.13 o
   2  -3   4         55.50         54.05         0.56 o
   3  -3   4         16.94         19.09         0.35 o
   4  -3   4         37.28         37.55         0.56 o
   5  -3   4          1.14          1.11         0.41 o
   6  -3   4         18.64         19.79         0.66 o
   7  -3   4         15.50         16.35         0.86 o
   8  -3   4          3.73          3.14         0.57 o
   9  -3   4          0.07          0.21         0.71 o
  -9  -2   4          0.01         -0.62         0.62 o
  -8  -2   4          3.57          3.66         0.50 o
  -7  -2   4          0.29          0.61         0.33 o
  -6  -2   4          3.67          4.45         0.78 o
  -5  -2   4         15.99         18.54         0.53 o
  -4  -2   4         47.66         52.30         0.81 o
  -3  -2   4        457.00        500.59         5.70 o
  -2  -2   4          1.84          1.97         0.10 o
  -1  -2   4         46.78         43.27         0.57 o
   0  -2   4         12.96         14.55         0.20 o
   1  -2   4        668.13        681.52         5.48 o
   2  -2   4         94.23         91.37         1.00 o
   3  -2   4          0.95          0.07         0.10 o
   4  -2   4          4.71          5.35         0.24 o
   5  -2   4        107.36        102.87         2.09 o
   6  -2   4         42.54         39.89         1.52 o
   7  -2   4          0.24         -0.05         0.56 o
   8  -2   4          0.16         -0.21         0.46 o
   9  -2   4          0.18          0.90         0.78 o
 -10  -1   4          0.07          0.13         0.72 o
  -9  -1   4          0.01         -0.03         0.55 o
  -8  -1   4          0.14         -0.31         0.41 o
  -7  -1   4          3.02          2.87         0.39 o
  -6  -1   4          0.53          0.88         0.27 o
  -5  -1   4        300.14        340.08         4.24 o
  -4  -1   4         88.13        102.99         1.32 o
  -3  -1   4          1.77          1.73         0.12 o
  -2  -1   4        166.12        179.02         1.99 o
  -1  -1   4        788.65        795.94        17.84 o
   0  -1   4        348.61        358.19         4.24 o
   1  -1   4         17.35         17.96         0.24 o
   2  -1   4         85.38         78.86         0.89 o
   3  -1   4        118.41        113.42         1.19 o
   4  -1   4         29.64         28.73         0.56 o
   5  -1   4          0.54          0.55         0.31 o
   6  -1   4          4.64          4.02         0.49 o
   7  -1   4          0.01         -0.47         0.47 o
   8  -1   4          0.06         -0.58         0.58 o
 -10   0   4          0.24          0.04         0.73 o
  -9   0   4          5.41          5.97         0.82 o
  -8   0   4          0.01          0.24         0.38 o
  -7   0   4         12.89         13.84         0.62 o
  -6   0   4          6.16          8.13         0.44 o
  -5   0   4         14.40         12.26         0.38 o
  -4   0   4        219.52        236.61         3.59 o
  -3   0   4          2.02          2.72         0.13 o
  -2   0   4         45.47         48.37         0.54 o
  -1   0   4          2.05          2.50         0.21 o
   0   0   4        475.50        496.68         6.05 o
   1   0   4         20.71         20.14         0.30 o
   2   0   4          0.12          0.44         0.13 o
   3   0   4        192.34        194.30         2.24 o
   4   0   4          4.97          6.30         0.28 o
   5   0   4          0.00          0.07         0.30 o
   6   0   4          0.00         -0.32         0.32 o
   7   0   4         13.74         12.32         1.07 o
   8   0   4          2.10          2.54         0.81 o
 -10   1   4          0.07         -0.44         0.63 o
  -9   1   4          5.05          7.84         0.88 o
  -8   1   4          9.27          9.59         0.76 o
  -7   1   4          8.88          9.14         0.51 o
  -6   1   4         18.33         17.95         0.55 o
  -5   1   4         19.92         18.55         0.44 o
  -4   1   4          1.37          0.88         0.13 o
  -3   1   4         55.21         60.16         0.72 o
  -2   1   4          2.30          3.26         0.12 o
  -1   1   4          0.63          0.91         0.09 o
   0   1   4          0.26          0.01         0.06 o
   1   1   4        281.51        288.57         2.81 o
   2   1   4          0.11         -0.02         0.12 o
   3   1   4         29.81         34.66         0.64 o
   4   1   4         29.76         28.92         0.82 o
   5   1   4         35.09         33.63         1.10 o
   6   1   4          0.56         -0.08         0.40 o
   7   1   4          0.14          0.06         0.57 o
   8   1   4          5.84          6.14         0.98 o
 -10   2   4          2.47          2.27         0.79 o
  -9   2   4          4.40          6.08         0.65 o
  -8   2   4          1.17          1.42         0.37 o
  -7   2   4          0.00         -0.08         0.27 o
  -6   2   4          0.01         -0.09         0.27 o
  -5   2   4          1.29          1.36         0.16 o
  -4   2   4         97.66        106.77         1.25 o
  -3   2   4          1.85          1.99         0.11 o
  -2   2   4        299.90        302.90         2.86 o
  -1   2   4        243.14        267.56         2.59 o
   0   2   4         25.51         17.99         0.30 o
   1   2   4         57.92         62.03         0.76 o
   2   2   4         64.91         65.96         1.46 o
   3   2   4          3.20          2.52         0.22 o
   4   2   4         14.61         15.02         0.72 o
   5   2   4          1.40          0.80         0.39 o
   6   2   4         25.45         26.83         1.46 o
   7   2   4          0.06          0.39         0.67 o
 -10   3   4          0.20          0.89         0.70 o
  -9   3   4          0.96          0.70         0.41 o
  -8   3   4          2.52          2.64         0.45 o
  -7   3   4         16.79         20.31         0.72 o
  -6   3   4          3.19          3.64         0.48 o
  -5   3   4          2.64          0.95         0.17 o
  -4   3   4        204.59        201.85         2.35 o
  -3   3   4        890.14        925.61         8.28 o
  -2   3   4         39.60         36.47         0.50 o
  -1   3   4          6.48          5.39         0.21 o
   0   3   4          0.07          0.27         0.10 o
   1   3   4         67.68         68.45         0.86 o
   2   3   4          5.59          8.20         0.33 o
   3   3   4          0.08          0.03         0.24 o
   4   3   4          3.64          3.32         0.45 o
   5   3   4         14.38         12.61         0.77 o
   6   3   4          8.26          7.60         0.94 o
   7   3   4          8.49          9.63         1.13 o
 -10   4   4          1.01          1.65         0.74 o
  -9   4   4          0.84          0.52         0.42 o
  -8   4   4          0.02         -0.30         0.30 o
  -7   4   4          7.11          4.63         0.43 o
  -6   4   4         12.60         14.01         0.52 o
  -5   4   4        149.46        154.67         1.84 o
  -4   4   4         15.86         17.10         0.41 o
  -3   4   4          8.42         10.48         0.29 o
  -2   4   4          2.75          4.32         0.19 o
  -1   4   4         67.53         62.32         0.75 o
   0   4   4         51.50         42.09         0.63 o
   1   4   4         15.54         13.14         0.36 o
   2   4   4          5.13          4.53         0.30 o
   3   4   4         19.98         14.85         0.63 o
   4   4   4         66.37         58.63         1.35 o
   5   4   4          0.03         -0.28         0.58 o
   6   4   4          0.07         -0.07         0.67 o
   7   4   4          3.02          2.38         1.02 o
 -10   5   4          0.01         -0.42         1.02 o
  -9   5   4          1.39          1.65         0.92 o
  -8   5   4          7.43          8.10         0.56 o
  -7   5   4          0.70          0.17         0.31 o
  -6   5   4         99.33        100.41         1.63 o
  -5   5   4         37.30         39.62         0.70 o
  -4   5   4         12.85         12.64         0.38 o
  -3   5   4          0.18         -0.12         0.13 o
  -2   5   4          8.81          6.67         0.24 o
  -1   5   4         17.21         18.60         0.42 o
   0   5   4          0.03         -0.03         0.16 o
   1   5   4          1.88          0.18         0.20 o
   2   5   4         70.07         55.42         1.26 o
   3   5   4          2.04          1.08         0.31 o
   4   5   4          2.74          2.16         0.42 o
   5   5   4         23.85         23.03         1.46 o
   6   5   4          3.97          4.28         0.93 o
 -10   6   4          5.53          6.11         0.96 o
  -9   6   4          0.49          0.55         0.62 o
  -8   6   4         67.59         70.10         1.61 o
  -7   6   4         16.21         16.87         0.73 o
  -6   6   4          0.05         -0.12         0.29 o
  -5   6   4          0.57          0.44         0.24 o
  -4   6   4          0.22          0.18         0.20 o
  -3   6   4          3.47          2.75         0.23 o
  -2   6   4          1.69          2.11         0.21 o
  -1   6   4         35.59         32.38         0.69 o
   0   6   4          6.66          5.01         0.59 o
   1   6   4         32.83         25.29         0.84 o
   2   6   4          1.35          1.40         0.38 o
   3   6   4         44.20         45.62         1.48 o
   4   6   4          8.89          8.84         0.81 o
   5   6   4          3.77          5.32         1.15 o
 -10   7   4         11.42         12.02         1.54 o
  -9   7   4          1.42          2.05         0.73 o
  -8   7   4          0.14         -0.15         0.40 o
  -7   7   4         13.06         10.59         0.63 o
  -6   7   4          1.01          1.16         0.36 o
  -5   7   4          0.02         -0.07         0.26 o
  -4   7   4          2.64          1.90         0.35 o
  -3   7   4          8.38          7.87         0.51 o
  -2   7   4          0.21         -0.27         0.28 o
  -1   7   4         30.03         25.91         0.86 o
   0   7   4          0.74          0.45         0.32 o
   1   7   4          1.22          1.19         0.38 o
   2   7   4         31.74         27.39         1.13 o
   3   7   4          0.58          0.85         0.54 o
   4   7   4          0.88         -0.35         0.55 o
   5   7   4          3.57          2.84         0.82 o
  -9   8   4          0.06         -1.44         1.44 o
  -8   8   4          0.49         -0.04         0.61 o
  -7   8   4         11.26         11.10         0.68 o
  -6   8   4          0.26          0.11         0.42 o
  -5   8   4         28.05         28.10         0.80 o
  -4   8   4          0.00          0.09         0.28 o
  -3   8   4          7.34          7.77         0.47 o
  -2   8   4          5.41          4.62         0.41 o
  -1   8   4          7.61          6.01         0.44 o
   0   8   4         43.01         35.41         1.06 o
   1   8   4          0.01         -0.33         0.33 o
   2   8   4          0.39          0.68         0.54 o
   3   8   4          0.00          0.22         0.60 o
   4   8   4          2.03          1.10         0.73 o
  -9   9   4          0.65          0.31         0.93 o
  -8   9   4          3.04          2.86         0.81 o
  -7   9   4          5.65          4.20         0.64 o
  -6   9   4          0.11          0.01         0.35 o
  -5   9   4         36.10         37.09         1.14 o
  -4   9   4         21.33         15.48         0.66 o
  -3   9   4          6.75          7.17         0.49 o
  -2   9   4          4.28          3.70         0.42 o
  -1   9   4          1.72          1.44         0.55 o
   0   9   4          0.27         -0.35         0.35 o
   1   9   4          0.03          0.98         0.73 o
   2   9   4          3.64          5.14         0.77 o
   3   9   4         13.35         14.84         1.36 o
  -8  10   4          0.04          0.73         0.94 o
  -7  10   4          8.67          8.25         0.81 o
  -6  10   4          5.06          2.33         0.76 o
  -5  10   4          0.41         -0.01         0.42 o
  -4  10   4          0.21         -0.39         0.39 o
  -3  10   4          4.42          4.29         0.52 o
  -2  10   4          1.74          0.51         0.41 o
  -1  10   4          4.85          4.08         0.63 o
   0  10   4          0.47         -0.14         0.51 o
   1  10   4          1.67          2.06         0.69 o
   2  10   4         13.67         19.36         1.27 o
  -7  11   4          0.19          0.95         0.63 o
  -6  11   4          2.34          2.81         0.84 o
  -5  11   4          1.99          1.68         0.78 o
  -4  11   4          0.01         -0.58         0.66 o
  -3  11   4          0.06         -0.03         0.95 o
  -2  11   4          0.19         -0.50         0.50 o
  -1  11   4          3.13          3.84         0.71 o
   0  11   4         20.22         26.08         1.71 o
  -5  12   4          4.64          7.87         1.11 o
  -4  12   4          0.00         -0.18         0.77 o
  -3  12   4          1.18          2.20         1.15 o
  -2  12   4         17.04         22.75         1.60 o
  -1 -13   5          1.96          2.18         1.25 o
   0 -13   5          2.94          4.16         0.96 o
   1 -13   5          0.31          0.40         0.84 o
   2 -13   5          3.59          3.07         0.86 o
   3 -13   5          0.47          0.02         0.72 o
   4 -13   5         12.21         11.78         2.45 o
   5 -13   5          3.28          2.83         0.92 o
  -2 -12   5          0.03          0.34         0.81 o
  -1 -12   5          0.04         -0.13         0.72 o
   0 -12   5          3.25          3.21         1.29 o
   1 -12   5          0.56          0.40         0.70 o
   2 -12   5         22.55         21.07         2.18 o
   3 -12   5         10.24          9.13         1.07 o
   4 -12   5          6.54          3.57         0.85 o
   5 -12   5          4.92          6.98         1.50 o
   6 -12   5          2.68          2.82         0.73 o
  -4 -11   5          0.09         -0.75         0.75 o
  -3 -11   5          0.16          0.84         0.78 o
  -2 -11   5         27.71         34.02         7.03 o
  -1 -11   5          0.04          0.15         0.64 o
   0 -11   5          0.04          0.35         0.46 o
   1 -11   5          0.45          0.31         0.49 o
   2 -11   5          5.30          5.98         0.57 o
   3 -11   5         20.74         20.38         1.25 o
   4 -11   5          0.13          0.69         0.60 o
   5 -11   5         17.51         17.20         1.88 o
   6 -11   5          0.72          1.39         0.62 o
   7 -11   5          0.02          0.72         0.90 o
  -5 -10   5          2.08          1.06         0.86 o
  -4 -10   5         20.84         25.97         1.65 o
  -3 -10   5          0.22         -0.02         0.65 o
  -2 -10   5          4.32          3.58         0.52 o
  -1 -10   5          2.77          3.61         0.49 o
   0 -10   5         24.21         30.03         1.09 o
   1 -10   5          0.04          0.30         0.30 o
   2 -10   5          1.54          1.52         0.39 o
   3 -10   5         12.17         11.80         0.65 o
   4 -10   5          0.06          0.14         0.35 o
   5 -10   5          6.63          7.40         0.72 o
   6 -10   5          1.53          1.75         0.71 o
   7 -10   5          0.92          1.33         0.79 o
  -6  -9   5          1.75          1.93         0.88 o
  -5  -9   5          4.08          6.33         1.04 o
  -4  -9   5         10.91          9.37         0.77 o
  -3  -9   5         12.81         13.29         0.86 o
  -2  -9   5         10.71         11.93         0.66 o
  -1  -9   5         12.56         12.31         0.63 o
   0  -9   5          3.93          3.93         0.45 o
   1  -9   5         14.85         15.37         0.59 o
   2  -9   5          1.14          1.59         0.36 o
   3  -9   5          0.07         -0.23         0.30 o
   4  -9   5          9.58          9.93         0.59 o
   5  -9   5          6.67          5.42         0.46 o
   6  -9   5         24.66         25.58         1.46 o
   7  -9   5          0.46          1.28         0.98 o
   8  -9   5          7.17          7.29         1.01 o
  -6  -8   5         13.29         16.85         1.33 o
  -5  -8   5          0.91          1.20         0.45 o
  -4  -8   5          1.26          0.66         0.39 o
  -3  -8   5          2.80          1.81         0.39 o
  -2  -8   5          9.85          8.62         0.53 o
  -1  -8   5          2.73          3.50         0.39 o
   0  -8   5          0.75          0.61         0.27 o
   1  -8   5         20.71         20.01         0.61 o
   2  -8   5          8.24          8.18         0.49 o
   3  -8   5         16.55         16.03         0.67 o
   4  -8   5         21.29         20.07         0.76 o
   5  -8   5          5.48          5.36         0.44 o
   6  -8   5         20.67         18.49         0.97 o
   7  -8   5          2.11          2.86         0.75 o
   8  -8   5          0.11          1.01         0.73 o
  -7  -7   5          2.13          3.45         0.89 o
  -6  -7   5          2.05          3.18         0.84 o
  -5  -7   5         10.34         13.45         0.77 o
  -4  -7   5          3.31          3.29         0.42 o
  -3  -7   5         50.83         51.61         1.22 o
  -2  -7   5          1.91          2.85         0.31 o
  -1  -7   5          4.22          4.14         0.29 o
   0  -7   5          0.00         -0.10         0.17 o
   1  -7   5          0.04         -0.15         0.15 o
   2  -7   5         15.58         14.64         0.47 o
   3  -7   5         60.00         59.54         1.26 o
   4  -7   5         32.36         31.10         0.96 o
   5  -7   5          6.07          6.22         0.48 o
   6  -7   5          2.28          2.71         0.43 o
   7  -7   5          0.02         -0.07         0.56 o
   8  -7   5          1.56          2.98         0.97 o
  -8  -6   5          0.01          0.23         0.74 o
  -7  -6   5          1.36          1.34         0.68 o
  -6  -6   5          0.00          0.15         0.37 o
  -5  -6   5         32.90         31.71         0.97 o
  -4  -6   5         17.83         16.32         0.69 o
  -3  -6   5         38.31         33.68         0.79 o
  -2  -6   5          4.17          4.93         0.28 o
  -1  -6   5         71.45         82.85         1.10 o
   0  -6   5        101.86        105.48         1.35 o
   1  -6   5        650.64        742.20         7.17 o
   2  -6   5         44.22         48.06         0.81 o
   3  -6   5         14.58         17.67         0.53 o
   4  -6   5          9.74          8.30         0.41 o
   5  -6   5          2.85          2.10         0.46 o
   6  -6   5          1.90          2.31         0.39 o
   7  -6   5          0.51         -0.21         0.55 o
   8  -6   5          0.00         -0.22         0.59 o
  -8  -5   5          1.59          1.75         0.80 o
  -7  -5   5          6.06          6.21         0.58 o
  -6  -5   5         13.37         12.62         0.65 o
  -5  -5   5         44.11         39.16         1.03 o
  -4  -5   5          1.25          1.39         0.29 o
  -3  -5   5        110.21        123.22         2.00 o
  -2  -5   5         20.16         21.75         0.45 o
  -1  -5   5        645.89        737.93         7.46 o
   0  -5   5         18.09         23.21         0.47 o
   1  -5   5          2.25          1.05         0.14 o
   2  -5   5         24.10         28.38         0.49 o
   3  -5   5         28.42         28.89         0.48 o
   4  -5   5          3.47          2.73         0.26 o
   5  -5   5          3.34          2.88         0.31 o
   6  -5   5          0.35          0.06         0.35 o
   7  -5   5          0.06         -0.13         0.50 o
   8  -5   5          6.97          6.92         0.94 o
  -9  -4   5          2.47          4.26         1.25 o
  -8  -4   5          0.15         -0.29         0.57 o
  -7  -4   5         10.33         10.77         0.65 o
  -6  -4   5          0.20         -0.04         0.31 o
  -5  -4   5          6.83          6.77         0.43 o
  -4  -4   5          0.14          0.47         0.21 o
  -3  -4   5         69.81         80.50         1.12 o
  -2  -4   5        218.24        264.76         3.01 o
  -1  -4   5         13.92         19.71         0.37 o
   0  -4   5         68.06         82.88         0.93 o
   1  -4   5         91.49        110.48         1.14 o
   2  -4   5        150.70        164.41         2.25 o
   3  -4   5        102.89        109.21         1.25 o
   4  -4   5          7.60          7.26         0.29 o
   5  -4   5          8.22          9.33         0.43 o
   6  -4   5         22.40         21.11         0.69 o
   7  -4   5         16.30         17.04         1.67 o
   8  -4   5          0.15          0.59         0.65 o
  -9  -3   5          0.01         -0.39         0.65 o
  -8  -3   5          0.93          1.20         0.43 o
  -7  -3   5          1.79          1.17         0.38 o
  -6  -3   5          0.01         -0.31         0.31 o
  -5  -3   5          2.77          3.96         0.29 o
  -4  -3   5         35.06         46.38         0.77 o
  -3  -3   5        121.56        137.10         2.18 o
  -2  -3   5          5.34          3.33         0.15 o
  -1  -3   5        162.79        180.87         2.62 o
   0  -3   5          3.91          5.30         0.15 o
   1  -3   5        186.99        196.95         2.00 o
   2  -3   5         46.49         46.33         0.61 o
   3  -3   5         51.72         62.19         0.76 o
   4  -3   5          2.00          1.21         0.17 o
   5  -3   5          1.46          1.58         0.28 o
   6  -3   5          0.13          0.01         0.27 o
   7  -3   5          2.57          1.90         0.50 o
   8  -3   5          0.01         -0.33         1.24 o
  -9  -2   5          2.09          1.36         0.71 o
  -8  -2   5          1.86          2.52         0.60 o
  -7  -2   5          0.95          0.63         0.33 o
  -6  -2   5          7.81          6.01         0.41 o
  -5  -2   5          0.28          0.83         0.18 o
  -4  -2   5         24.14         21.87         0.52 o
  -3  -2   5         48.89         57.62         0.77 o
  -2  -2   5        205.86        229.33         3.30 o
  -1  -2   5          2.47          2.16         0.12 o
   0  -2   5         12.35         12.59         0.22 o
   1  -2   5          3.93          4.17         0.15 o
   2  -2   5         68.08         66.87         1.23 o
   3  -2   5         54.80         56.67         0.76 o
   4  -2   5          3.74          3.81         0.27 o
   5  -2   5          0.99          1.03         0.30 o
   6  -2   5          1.48          1.13         0.31 o
   7  -2   5          0.03         -0.09         0.41 o
   8  -2   5          1.74          1.35         0.56 o
 -10  -1   5          0.16          0.31         0.92 o
  -9  -1   5          0.55          0.63         0.42 o
  -8  -1   5         20.16         22.42         0.87 o
  -7  -1   5         19.41         19.90         0.74 o
  -6  -1   5          2.31          2.32         0.30 o
  -5  -1   5          3.57          3.96         0.23 o
  -4  -1   5         69.05         70.06         1.05 o
  -3  -1   5        117.24        114.41         1.32 o
  -2  -1   5        115.29        111.39         1.66 o
  -1  -1   5        371.38        378.46         7.82 o
   0  -1   5          0.61          0.58         0.08 o
   1  -1   5        270.80        281.18         2.89 o
   2  -1   5         69.33         73.85         0.93 o
   3  -1   5          4.40          3.67         0.24 o
   4  -1   5         23.47         25.01         0.64 o
   5  -1   5          0.01         -0.04         0.26 o
   6  -1   5          0.01         -0.12         0.34 o
   7  -1   5          1.56          1.25         0.50 o
   8  -1   5          1.11          1.05         0.57 o
 -10   0   5          4.58          4.14         1.16 o
  -9   0   5          6.04          6.32         0.58 o
  -8   0   5          0.74          0.79         0.38 o
  -7   0   5          0.17          0.20         0.27 o
  -6   0   5          2.56          2.27         0.35 o
  -5   0   5          9.58          7.92         0.30 o
  -4   0   5        161.14        152.29         1.80 o
  -3   0   5        146.97        159.67         1.80 o
  -2   0   5         39.60         44.10         0.55 o
  -1   0   5        192.31        216.62         3.50 o
   0   0   5       2333.82       2450.01        24.70 o
   1   0   5         94.81        114.67         1.29 o
   2   0   5        265.68        278.48         2.95 o
   3   0   5         30.31         29.27         0.56 o
   4   0   5          2.72          3.28         0.34 o
   5   0   5          4.18          4.75         0.42 o
   6   0   5          0.26         -0.15         0.33 o
   7   0   5          0.72          0.55         0.51 o
   8   0   5          1.10          1.91         0.65 o
 -10   1   5          2.55          2.37         0.99 o
  -9   1   5          1.61          1.94         0.45 o
  -8   1   5          0.23         -0.06         0.32 o
  -7   1   5          0.37          0.63         0.28 o
  -6   1   5         12.61         13.47         0.46 o
  -5   1   5          0.26          0.15         0.14 o
  -4   1   5         48.14         50.97         0.68 o
  -3   1   5         47.57         50.37         0.60 o
  -2   1   5       3395.48       3651.59        35.11 o
  -1   1   5        347.58        376.44         3.91 o
   0   1   5        850.01        912.20        10.62 o
   1   1   5        315.26        340.65         3.53 o
   2   1   5         11.01          8.92         0.29 o
   3   1   5         84.00         88.69         1.25 o
   4   1   5         29.86         30.80         0.86 o
   5   1   5          7.77          8.98         0.55 o
   6   1   5          5.18          4.15         0.50 o
   7   1   5          0.31         -0.22         0.66 o
 -10   2   5          0.29          1.10         0.93 o
  -9   2   5          1.77          2.13         0.68 o
  -8   2   5          0.02         -0.30         0.30 o
  -7   2   5          0.01          0.00         0.26 o
  -6   2   5         12.40         14.23         0.47 o
  -5   2   5          0.76          0.84         0.15 o
  -4   2   5        226.19        241.52         2.44 o
  -3   2   5          1.22          0.93         0.11 o
  -2   2   5        259.90        277.87         2.72 o
  -1   2   5        190.76        204.71         2.02 o
   0   2   5         39.48         35.94         0.53 o
   1   2   5        156.12        154.24         1.75 o
   2   2   5        139.19        141.80         1.71 o
   3   2   5         22.13         22.48         0.64 o
   4   2   5         14.24         13.67         0.63 o
   5   2   5          1.79          1.65         0.38 o
   6   2   5         18.44         17.02         1.25 o
   7   2   5          0.99          0.84         0.58 o
 -10   3   5          0.74          0.44         0.87 o
  -9   3   5          0.03         -0.35         0.35 o
  -8   3   5          2.78          2.18         0.40 o
  -7   3   5         21.95         24.22         0.78 o
  -6   3   5         13.98         13.60         0.44 o
  -5   3   5         97.95         98.67         1.30 o
  -4   3   5        268.24        283.42         2.69 o
  -3   3   5          3.56          2.71         0.15 o
  -2   3   5         72.46         74.19         0.86 o
  -1   3   5         30.79         27.65         0.43 o
   0   3   5          2.09          1.83         0.16 o
   1   3   5         21.24         19.21         0.43 o
   2   3   5          3.39          3.70         0.27 o
   3   3   5         26.02         26.80         0.82 o
   4   3   5         33.45         28.38         0.92 o
   5   3   5         14.98         13.00         0.73 o
   6   3   5          1.77          1.94         0.58 o
   7   3   5          2.36          2.98         0.76 o
 -10   4   5          4.06          3.65         1.05 o
  -9   4   5          5.46          6.52         0.60 o
  -8   4   5          2.34          1.82         0.40 o
  -7   4   5         60.24         58.02         1.29 o
  -6   4   5         69.20         70.88         1.15 o
  -5   4   5         13.19         14.24         0.38 o
  -4   4   5         14.75         12.42         0.30 o
  -3   4   5         14.38         17.07         0.38 o
  -2   4   5         51.00         46.90         0.65 o
  -1   4   5         22.72         21.57         0.42 o
   0   4   5         40.04         41.50         0.69 o
   1   4   5         11.24          9.80         0.35 o
   2   4   5          0.01          0.47         0.24 o
   3   4   5          1.65          3.27         0.42 o
   4   4   5          0.36          0.48         0.35 o
   5   4   5          1.57          1.95         0.57 o
   6   4   5          0.77          1.22         0.60 o
 -10   5   5          2.53          3.24         1.10 o
  -9   5   5         35.67         38.02         1.31 o
  -8   5   5          0.01          0.30         0.36 o
  -7   5   5          6.69          5.50         0.41 o
  -6   5   5          6.03          5.62         0.37 o
  -5   5   5         17.43         18.27         0.52 o
  -4   5   5         20.56         22.47         0.47 o
  -3   5   5         35.68         33.80         0.57 o
  -2   5   5          0.10          0.10         0.15 o
  -1   5   5         26.79         23.46         0.49 o
   0   5   5          3.94          4.31         0.32 o
   1   5   5          7.50          9.86         0.91 o
   2   5   5         32.64         27.47         0.90 o
   3   5   5         39.34         36.08         0.95 o
   4   5   5          1.95          2.66         0.41 o
   5   5   5          0.00          0.18         0.70 o
   6   5   5          0.25         -0.01         0.64 o
 -10   6   5          0.88          1.30         0.92 o
  -9   6   5          1.39          0.63         0.52 o
  -8   6   5          0.00         -0.26         0.55 o
  -7   6   5          5.36          5.51         0.48 o
  -6   6   5         23.74         24.59         0.82 o
  -5   6   5          3.12          2.46         0.29 o
  -4   6   5         93.37         94.93         1.40 o
  -3   6   5          6.14          6.76         0.36 o
  -2   6   5          6.42          6.94         0.37 o
  -1   6   5         11.46         11.73         0.91 o
   0   6   5         36.83         32.58         0.93 o
   1   6   5         39.00         34.91         1.23 o
   2   6   5          8.43          9.53         0.68 o
   3   6   5          1.70          1.11         0.43 o
   4   6   5          0.69          0.14         0.62 o
   5   6   5          5.33          4.93         0.79 o
  -9   7   5          3.82          3.28         1.04 o
  -8   7   5          6.44          6.52         0.83 o
  -7   7   5          1.20          0.82         0.41 o
  -6   7   5         52.48         55.02         1.31 o
  -5   7   5         14.55         12.87         0.63 o
  -4   7   5         18.28         20.21         0.68 o
  -3   7   5        332.85        322.52         4.27 o
  -2   7   5         12.79         10.66         0.71 o
  -1   7   5         14.27         14.47         0.60 o
   0   7   5         14.00         13.46         0.65 o
   1   7   5          2.58          1.93         0.41 o
   2   7   5         10.31          9.08         0.65 o
   3   7   5          6.08          7.98         0.82 o
   4   7   5          5.47          5.39         0.84 o
  -9   8   5          5.88          4.72         1.19 o
  -8   8   5          8.04          6.93         1.00 o
  -7   8   5         23.91         20.09         1.16 o
  -6   8   5          5.96          5.34         0.47 o
  -5   8   5        140.68        141.39         2.22 o
  -4   8   5          1.00         -0.08         0.35 o
  -3   8   5          6.94          6.03         0.47 o
  -2   8   5          0.48          0.25         0.31 o
  -1   8   5         17.90         17.90         0.78 o
   0   8   5          9.22          9.88         0.63 o
   1   8   5          6.66          7.48         0.61 o
   2   8   5          2.76          2.13         0.62 o
   3   8   5          5.04          6.62         1.23 o
  -8   9   5          0.17          0.12         0.86 o
  -7   9   5          6.22          6.79         0.63 o
  -6   9   5         23.98         21.02         0.82 o
  -5   9   5         16.79         20.33         1.17 o
  -4   9   5          0.00         -0.29         0.34 o
  -3   9   5          3.12          3.12         0.42 o
  -2   9   5          8.93          8.86         0.55 o
  -1   9   5          1.38          2.33         0.47 o
   0   9   5          0.78         -0.32         0.40 o
   1   9   5          0.51          0.85         0.57 o
   2   9   5         48.81         65.29         2.31 o
  -8  10   5         18.80         20.97         2.00 o
  -7  10   5         45.51         51.30         2.01 o
  -6  10   5          1.51         -0.49         0.49 o
  -5  10   5          0.20          0.22         0.44 o
  -4  10   5          1.54          0.42         0.45 o
  -3  10   5          0.59          0.31         0.37 o
  -2  10   5          4.56          3.24         0.48 o
  -1  10   5          0.87          0.42         0.54 o
   0  10   5          9.83         12.43         0.96 o
   1  10   5          0.51          1.01         0.73 o
  -6  11   5          4.87          4.86         1.25 o
  -5  11   5          0.32          2.08         1.05 o
  -4  11   5          0.33         -0.86         0.86 o
  -3  11   5          4.17          8.31         1.53 o
  -2  11   5          2.36          1.59         0.79 o
  -1  11   5          9.60         13.62         1.04 o
   0 -13   6          1.95          3.18         2.06 o
   1 -13   6          0.27         -0.14         1.37 o
   2 -13   6          0.21          0.54         0.77 o
   3 -13   6          0.04          0.96         0.78 o
   4 -13   6          0.00          0.46         0.75 o
  -2 -12   6          0.10         -0.18         0.72 o
  -1 -12   6          0.71          1.25         0.77 o
   0 -12   6          3.52          4.35         0.93 o
   1 -12   6          0.04         -0.82         0.82 o
   2 -12   6          3.97          6.06         1.44 o
   3 -12   6          1.18          2.00         0.98 o
   4 -12   6          0.05         -0.40         0.66 o
   5 -12   6          0.19          0.23         0.68 o
   6 -12   6          0.78          1.65         1.19 o
  -4 -11   6          2.87          5.18         1.36 o
  -3 -11   6          5.88          6.99         2.15 o
  -2 -11   6          4.32          4.24         0.85 o
  -1 -11   6          0.07         -0.20         0.42 o
   0 -11   6         12.47         13.76         0.74 o
   1 -11   6          0.51          0.46         0.41 o
   2 -11   6          1.45          2.81         0.46 o
   3 -11   6          2.14          2.44         0.46 o
   4 -11   6          0.04         -0.56         0.56 o
   5 -11   6          0.55          0.08         0.51 o
   6 -11   6          0.67          0.77         0.76 o
  -5 -10   6          1.45          0.78         1.10 o
  -4 -10   6          0.10          0.08         0.71 o
  -3 -10   6         19.74         22.23         0.97 o
  -2 -10   6         16.80         18.91         0.87 o
  -1 -10   6          3.38          2.23         0.45 o
   0 -10   6          9.38         10.97         0.57 o
   1 -10   6          3.30          4.11         0.40 o
   2 -10   6          0.87          0.64         0.38 o
   3 -10   6          0.24          0.42         0.35 o
   4 -10   6          0.84          0.63         0.61 o
   5 -10   6          6.96          7.89         0.81 o
   6 -10   6          0.02         -0.58         0.58 o
   7 -10   6          3.70          2.04         0.89 o
  -6  -9   6          1.60          1.79         1.16 o
  -5  -9   6         21.08         23.45         1.77 o
  -4  -9   6         14.76         19.69         0.91 o
  -3  -9   6          1.07          0.86         0.40 o
  -2  -9   6          8.90         10.04         0.60 o
  -1  -9   6         12.07         11.54         0.61 o
   0  -9   6          1.70          1.66         0.33 o
   1  -9   6          5.34          4.66         0.38 o
   2  -9   6          0.03         -0.05         0.30 o
   3  -9   6          2.03          1.55         0.38 o
   4  -9   6         16.61         17.84         0.77 o
   5  -9   6         10.98          9.62         0.57 o
   6  -9   6          0.00          0.14         0.60 o
   7  -9   6          0.39          0.40         0.65 o
  -6  -8   6          0.67          0.16         0.71 o
  -5  -8   6         10.41         11.18         0.71 o
  -4  -8   6          0.79          0.90         0.38 o
  -3  -8   6          0.35          0.09         0.33 o
  -2  -8   6         23.67         20.28         0.75 o
  -1  -8   6         26.32         24.48         0.78 o
   0  -8   6          1.08          1.49         0.28 o
   1  -8   6          0.00         -0.22         0.22 o
   2  -8   6         53.14         56.18         1.23 o
   3  -8   6         55.67         61.80         1.35 o
   4  -8   6          4.48          5.03         0.39 o
   5  -8   6          0.36          0.35         0.34 o
   6  -8   6          2.02          2.42         0.46 o
   7  -8   6          0.47          0.19         0.76 o
   8  -8   6          0.71          0.67         0.83 o
  -7  -7   6         23.13         26.68         2.23 o
  -6  -7   6          0.87         -0.21         0.41 o
  -5  -7   6          0.14          0.47         0.35 o
  -4  -7   6          8.99          6.39         0.50 o
  -3  -7   6         54.37         48.17         1.14 o
  -2  -7   6          5.01          3.63         0.32 o
  -1  -7   6          9.64          7.60         0.34 o
   0  -7   6          8.22          8.27         0.32 o
   1  -7   6         36.93         45.07         0.79 o
   2  -7   6          0.15         -0.02         0.18 o
   3  -7   6          0.75          0.68         0.28 o
   4  -7   6          0.05         -0.21         0.24 o
   5  -7   6          0.70          0.40         0.34 o
   6  -7   6          0.07         -0.05         0.35 o
   7  -7   6          0.16         -0.17         0.56 o
   8  -7   6          1.65          1.16         0.73 o
  -8  -6   6          0.01          0.60         1.07 o
  -7  -6   6          0.39          1.31         0.46 o
  -6  -6   6          6.91          9.13         0.61 o
  -5  -6   6         22.25         21.56         0.80 o
  -4  -6   6          0.60         -0.15         0.27 o
  -3  -6   6          0.06          0.56         0.21 o
  -2  -6   6         21.02         23.79         0.51 o
  -1  -6   6          1.76          1.86         0.19 o
   0  -6   6         20.64         26.32         0.49 o
   1  -6   6          4.77          6.52         0.26 o
   2  -6   6          0.36          0.07         0.19 o
   3  -6   6          0.28         -0.08         0.17 o
   4  -6   6         15.83         17.25         0.53 o
   5  -6   6         24.75         21.73         0.78 o
   6  -6   6         14.47         16.68         0.76 o
   7  -6   6          4.16          4.15         0.77 o
   8  -6   6          2.32          2.49         0.75 o
  -8  -5   6          5.18          5.77         1.22 o
  -7  -5   6          0.79          0.49         0.40 o
  -6  -5   6          4.65          4.62         0.46 o
  -5  -5   6         16.24         14.34         0.63 o
  -4  -5   6         31.43         30.90         0.94 o
  -3  -5   6         11.20         10.29         0.36 o
  -2  -5   6          0.47          0.94         0.15 o
  -1  -5   6         84.27         95.65         1.11 o
   0  -5   6          0.07         -0.04         0.11 o
   1  -5   6         21.61         21.57         0.40 o
   2  -5   6          2.11          3.75         0.27 o
   3  -5   6         55.70         57.73         0.85 o
   4  -5   6         13.32         14.33         0.50 o
   5  -5   6          0.00          0.24         0.25 o
   6  -5   6          4.71          4.35         0.75 o
   7  -5   6          2.41          2.39         1.15 o
   8  -5   6          5.47          6.07         0.92 o
  -9  -4   6          0.69          1.25         1.10 o
  -8  -4   6          0.15          0.68         0.49 o
  -7  -4   6         10.88          9.81         0.76 o
  -6  -4   6          0.32          0.09         0.31 o
  -5  -4   6         23.35         21.41         0.70 o
  -4  -4   6         35.91         33.69         0.64 o
  -3  -4   6         17.37         17.83         0.41 o
  -2  -4   6          7.11          7.51         0.25 o
  -1  -4   6         52.04         55.98         0.68 o
   0  -4   6         51.60         59.52         0.71 o
   1  -4   6         11.57         16.53         0.31 o
   2  -4   6         33.76         29.51         0.45 o
   3  -4   6          0.01          0.10         0.15 o
   4  -4   6         63.11         63.41         1.04 o
   5  -4   6          3.94          4.81         0.37 o
   6  -4   6          3.68          3.11         0.37 o
   7  -4   6          2.95          2.49         0.70 o
   8  -4   6          2.14          2.71         0.78 o
  -9  -3   6          0.02         -0.61         0.75 o
  -8  -3   6          0.01         -0.04         0.37 o
  -7  -3   6         14.48         12.34         0.63 o
  -6  -3   6         51.42         47.37         1.11 o
  -5  -3   6          3.66          2.60         0.23 o
  -4  -3   6          7.58         12.35         0.35 o
  -3  -3   6          2.62          2.64         0.19 o
  -2  -3   6         63.92         65.18         1.24 o
  -1  -3   6          5.70          6.45         0.15 o
   0  -3   6         54.02         58.56         0.67 o
   1  -3   6         51.73         63.47         0.70 o
   2  -3   6         39.30         41.41         0.58 o
   3  -3   6          8.27         10.90         0.33 o
   4  -3   6          9.07          9.20         0.38 o
   5  -3   6         12.99         11.39         0.50 o
   6  -3   6          2.67          2.93         0.38 o
   7  -3   6          4.35          4.32         0.60 o
   8  -3   6          1.24          0.72         0.70 o
  -9  -2   6          0.05          0.11         0.49 o
  -8  -2   6          6.32          5.93         0.53 o
  -7  -2   6         11.14         11.80         0.61 o
  -6  -2   6          0.06         -0.19         0.24 o
  -5  -2   6          9.50          7.79         0.52 o
  -4  -2   6          9.01          7.09         0.26 o
  -3  -2   6          3.37          4.02         0.17 o
  -2  -2   6          0.33         -0.04         0.12 o
  -1  -2   6          1.24          2.31         0.13 o
   0  -2   6         25.67         22.79         0.44 o
   1  -2   6        368.58        407.32         4.62 o
   2  -2   6        318.84        349.85         3.64 o
   3  -2   6         40.32         40.88         0.78 o
   4  -2   6          6.16          6.67         0.38 o
   5  -2   6         18.49         17.28         0.95 o
   6  -2   6          4.53          4.67         0.45 o
   7  -2   6          1.06          0.82         0.53 o
   8  -2   6          0.17          0.15         0.59 o
 -10  -1   6          0.03         -0.66         0.82 o
  -9  -1   6          0.02          0.44         0.46 o
  -8  -1   6         13.49         14.91         0.70 o
  -7  -1   6         11.51         10.75         0.54 o
  -6  -1   6          6.56          6.27         0.39 o
  -5  -1   6          9.27          9.58         0.33 o
  -4  -1   6         35.78         40.12         0.60 o
  -3  -1   6         76.68         74.75         0.89 o
  -2  -1   6        161.24        183.35         4.61 o
  -1  -1   6        631.60        683.46        13.88 o
   0  -1   6        814.80        905.91        12.21 o
   1  -1   6         92.15         99.76         1.13 o
   2  -1   6          2.60          3.39         0.18 o
   3  -1   6         80.63         84.83         1.13 o
   4  -1   6          5.28          5.83         0.41 o
   5  -1   6          7.96          7.35         0.50 o
   6  -1   6          0.02         -0.39         0.53 o
   7  -1   6          0.53          0.82         0.55 o
   8  -1   6          1.42          2.21         0.68 o
 -10   0   6         12.73         11.51         1.51 o
  -9   0   6          6.19          8.21         0.70 o
  -8   0   6          4.77          4.04         0.45 o
  -7   0   6          4.39          3.17         0.36 o
  -6   0   6          8.32          8.78         0.38 o
  -5   0   6         27.48         30.76         0.56 o
  -4   0   6         23.41         16.82         0.37 o
  -3   0   6        189.07        207.79         2.39 o
  -2   0   6         43.86         47.83         0.92 o
  -1   0   6        211.07        266.46         3.92 o
   0   0   6        176.40        203.70         3.01 o
   1   0   6         71.89         76.60         0.93 o
   2   0   6        110.19        113.33         1.36 o
   3   0   6         25.35         22.20         0.54 o
   4   0   6          7.11          6.14         0.44 o
   5   0   6          2.46          2.96         0.55 o
   6   0   6          1.14          0.89         0.40 o
   7   0   6          0.32         -0.32         1.08 o
 -10   1   6          0.45         -0.14         0.81 o
  -9   1   6          0.31         -0.44         0.44 o
  -8   1   6          0.08         -0.46         0.46 o
  -7   1   6          4.03          4.90         0.40 o
  -6   1   6         19.42         20.83         0.56 o
  -5   1   6         50.07         51.57         0.79 o
  -4   1   6         84.68         89.82         1.07 o
  -3   1   6        210.37        229.11         2.13 o
  -2   1   6          8.99          9.29         0.27 o
  -1   1   6          1.52          3.49         0.18 o
   0   1   6          0.06          0.18         0.07 o
   1   1   6         31.46         25.33         0.45 o
   2   1   6        174.05        173.05         1.98 o
   3   1   6          6.97          6.49         0.38 o
   4   1   6         23.80         24.45         0.81 o
   5   1   6          6.62          5.65         0.56 o
   6   1   6         17.06         16.03         0.94 o
   7   1   6          0.54          1.10         0.61 o
 -10   2   6          0.64          1.61         0.66 o
  -9   2   6          0.82          0.06         0.43 o
  -8   2   6          6.02          7.72         0.53 o
  -7   2   6          1.31          2.15         0.33 o
  -6   2   6         14.43         15.34         0.50 o
  -5   2   6        105.10        102.84         1.19 o
  -4   2   6          0.83          1.05         0.13 o
  -3   2   6          8.61         11.23         0.25 o
  -2   2   6         21.86         25.02         0.35 o
  -1   2   6         36.13         37.63         0.53 o
   0   2   6         44.71         44.58         0.63 o
   1   2   6         28.26         30.42         0.54 o
   2   2   6          2.16          1.94         0.22 o
   3   2   6        132.11        124.18         2.15 o
   4   2   6          1.73          1.77         0.38 o
   5   2   6         25.64         23.97         0.92 o
   6   2   6          0.01          0.44         0.51 o
   7   2   6          1.31          1.10         0.65 o
 -10   3   6          2.05          2.54         0.62 o
  -9   3   6          1.88          2.07         0.52 o
  -8   3   6         38.95         36.92         1.05 o
  -7   3   6         78.22         83.16         1.61 o
  -6   3   6         66.96         66.77         1.09 o
  -5   3   6          4.08          3.47         0.21 o
  -4   3   6        155.24        161.47         1.63 o
  -3   3   6          0.10          0.58         0.11 o
  -2   3   6          1.02          1.48         0.13 o
  -1   3   6         84.60         74.53         0.83 o
   0   3   6         14.37         12.46         0.35 o
   1   3   6        197.52        185.60         2.14 o
   2   3   6          0.11         -0.24         0.24 o
   3   3   6         86.19         80.75         1.63 o
   4   3   6          2.87          2.29         0.41 o
   5   3   6          0.20          0.55         0.39 o
   6   3   6          0.06         -0.41         0.53 o
 -10   4   6          5.45          4.34         1.34 o
  -9   4   6         14.11         15.80         0.89 o
  -8   4   6          8.42          7.30         0.55 o
  -7   4   6          0.03         -0.22         0.28 o
  -6   4   6          4.39          4.87         0.32 o
  -5   4   6         75.39         76.45         0.99 o
  -4   4   6         88.60         89.15         0.97 o
  -3   4   6          0.18          0.30         0.14 o
  -2   4   6        322.09        305.96         3.06 o
  -1   4   6         50.01         47.95         0.70 o
   0   4   6        106.40        101.50         1.23 o
   1   4   6        367.35        360.84         4.22 o
   2   4   6         17.00         18.91         0.73 o
   3   4   6          5.02          4.22         0.46 o
   4   4   6          5.20          4.60         0.51 o
   5   4   6          0.15          0.24         0.52 o
   6   4   6          0.05         -0.55         0.55 o
 -10   5   6          0.75          0.89         0.87 o
  -9   5   6          1.25          1.41         0.53 o
  -8   5   6          1.17          0.27         0.42 o
  -7   5   6         11.33         10.53         0.51 o
  -6   5   6         16.76         18.20         0.61 o
  -5   5   6          6.19          5.67         0.31 o
  -4   5   6         57.02         58.88         0.94 o
  -3   5   6        151.07        151.51         1.69 o
  -2   5   6        560.17        550.59         5.36 o
  -1   5   6       1173.06       1161.40        11.28 o
   0   5   6        206.77        209.48         3.09 o
   1   5   6         59.19         56.03         1.28 o
   2   5   6         21.54         22.36         0.73 o
   3   5   6          2.03          2.43         0.39 o
   4   5   6          5.69          5.42         0.62 o
   5   5   6          0.63         -0.20         0.67 o
 -10   6   6          0.54          0.14         0.86 o
  -9   6   6          0.46          0.66         0.51 o
  -8   6   6          0.84          0.71         0.44 o
  -7   6   6         11.06          9.77         0.59 o
  -6   6   6          1.51          2.04         0.37 o
  -5   6   6         50.05         49.19         0.92 o
  -4   6   6        255.42        256.97         3.17 o
  -3   6   6        273.24        272.54         3.35 o
  -2   6   6        300.16        289.71         3.54 o
  -1   6   6          0.00         -0.29         0.29 o
   0   6   6         46.71         44.84         1.21 o
   1   6   6         66.03         66.58         1.50 o
   2   6   6         22.86         25.41         0.95 o
   3   6   6         15.93         16.59         0.87 o
   4   6   6         11.08         13.25         1.67 o
  -9   7   6          0.17          0.55         0.52 o
  -8   7   6          1.01          1.14         0.54 o
  -7   7   6          0.99          1.27         0.46 o
  -6   7   6         30.38         30.58         0.96 o
  -5   7   6          8.83          9.87         0.52 o
  -4   7   6        265.03        257.75         3.54 o
  -3   7   6          4.01          2.62         0.40 o
  -2   7   6         32.92         28.78         0.81 o
  -1   7   6         14.85         12.59         0.63 o
   0   7   6         17.30         18.51         0.79 o
   1   7   6          0.92          1.72         0.46 o
   2   7   6         17.82         16.37         0.83 o
   3   7   6          0.13         -0.12         0.54 o
   4   7   6         11.72         17.03         1.79 o
  -9   8   6          0.08          0.34         0.92 o
  -8   8   6          8.78          9.89         0.80 o
  -7   8   6          7.48          8.62         0.72 o
  -6   8   6        122.41        130.33         2.16 o
  -5   8   6         52.04         57.56         1.24 o
  -4   8   6          0.01         -0.31         0.31 o
  -3   8   6          0.03         -0.30         0.30 o
  -2   8   6          0.11          0.49         0.32 o
  -1   8   6          1.25          0.90         0.38 o
   0   8   6          8.87          9.03         0.64 o
   1   8   6          0.54          0.59         0.44 o
   2   8   6          0.45          0.80         0.60 o
   3   8   6          0.77          2.44         1.14 o
  -8   9   6         19.95         23.23         1.94 o
  -7   9   6          0.21          0.58         0.55 o
  -6   9   6          1.57          1.73         0.47 o
  -5   9   6         24.58         21.83         1.06 o
  -4   9   6         13.19         11.99         0.62 o
  -3   9   6          0.45         -0.35         0.41 o
  -2   9   6          0.76          0.85         0.37 o
  -1   9   6          3.74          4.56         0.55 o
   0   9   6          0.35          0.64         0.53 o
   1   9   6          3.38          4.14         1.08 o
  -7  10   6          2.70          1.51         1.01 o
  -6  10   6          0.45         -0.28         0.43 o
  -5  10   6          3.35          3.81         0.65 o
  -4  10   6          2.26          2.11         0.59 o
  -3  10   6          0.37          0.40         0.44 o
  -2  10   6          0.21          0.05         0.49 o
  -1  10   6          0.22          1.33         0.72 o
   0  10   6          2.24          4.37         0.92 o
  -5  11   6          1.30          1.13         1.01 o
  -4  11   6          3.07          4.66         1.18 o
  -3  11   6          2.41          2.35         1.07 o
  -2  11   6          0.53          0.03         0.75 o
   0 -13   7          2.10          2.70         1.27 o
   1 -13   7          7.19          9.97         1.59 o
   2 -13   7          4.00          5.08         1.33 o
   3 -13   7          5.66          8.12         1.47 o
   4 -13   7          0.46          0.73         1.07 o
  -2 -12   7          1.65          2.20         1.19 o
  -1 -12   7         22.26         27.13         2.32 o
   0 -12   7          3.69          3.22         0.80 o
   1 -12   7         15.50         17.26         1.24 o
   2 -12   7          0.89          0.37         1.32 o
   3 -12   7          0.01          0.07         0.65 o
   4 -12   7          2.41          4.29         0.87 o
   5 -12   7          0.00          0.17         0.74 o
  -4 -11   7          3.18          1.66         1.18 o
  -3 -11   7         11.98         14.16         1.69 o
  -2 -11   7          0.62          0.78         0.47 o
  -1 -11   7          5.03          4.93         0.69 o
   0 -11   7          0.15          0.64         0.42 o
   1 -11   7          0.16          0.16         0.39 o
   2 -11   7          0.26          0.37         0.39 o
   3 -11   7          1.03          1.41         0.45 o
   4 -11   7          0.01          0.40         0.62 o
   5 -11   7          2.33          1.61         0.59 o
   6 -11   7          1.98          1.57         0.80 o
  -5 -10   7          1.02          2.23         1.15 o
  -4 -10   7          5.46          5.98         0.74 o
  -3 -10   7          2.85          2.46         0.51 o
  -2 -10   7          0.01          0.34         0.38 o
  -1 -10   7          2.66          1.47         0.38 o
   0 -10   7         10.71         10.88         0.57 o
   1 -10   7          6.94          7.30         0.48 o
   2 -10   7          0.85          0.31         0.33 o
   3 -10   7          0.79          0.64         0.37 o
   4 -10   7          6.75          5.16         0.53 o
   5 -10   7          5.61          5.73         0.57 o
   6 -10   7          0.22          0.72         0.70 o
   7 -10   7          0.10         -0.50         0.68 o
  -6  -9   7          7.30          9.57         1.51 o
  -5  -9   7          2.54          3.04         0.62 o
  -4  -9   7          0.44          0.42         0.40 o
  -3  -9   7          0.40          0.82         0.38 o
  -2  -9   7         17.72         15.52         0.72 o
  -1  -9   7         12.85         10.63         0.53 o
   0  -9   7          6.25          5.12         0.41 o
   1  -9   7          8.71          9.42         0.48 o
   2  -9   7          4.47          5.39         0.46 o
   3  -9   7          5.43          5.26         0.47 o
   4  -9   7          0.72          0.88         0.32 o
   5  -9   7          0.00         -0.37         0.37 o
   6  -9   7          0.17         -0.58         0.58 o
   7  -9   7          0.01         -0.21         0.81 o
  -6  -8   7          0.08         -0.14         0.50 o
  -5  -8   7          8.55         10.93         1.53 o
  -4  -8   7          0.12         -0.35         0.35 o
  -3  -8   7          2.21          1.14         0.36 o
  -2  -8   7          0.01          0.16         0.30 o
  -1  -8   7         14.55         16.22         0.60 o
   0  -8   7          0.59          0.55         0.26 o
   1  -8   7          0.04          0.10         0.24 o
   2  -8   7         21.61         21.17         0.72 o
   3  -8   7          0.69          1.05         0.32 o
   4  -8   7          0.13         -0.27         0.27 o
   5  -8   7          0.36         -0.18         0.34 o
   6  -8   7         10.56          9.43         0.66 o
   7  -8   7          7.10          4.12         0.85 o
  -7  -7   7          1.47          2.64         0.67 o
  -6  -7   7          0.00          0.12         0.44 o
  -5  -7   7          0.11          0.30         0.34 o
  -4  -7   7         18.88         16.28         0.69 o
  -3  -7   7          0.23         -0.13         0.27 o
  -2  -7   7          0.04          0.07         0.26 o
  -1  -7   7          1.28          1.40         0.21 o
   0  -7   7         16.19         19.02         0.45 o
   1  -7   7          1.51          0.47         0.18 o
   2  -7   7          1.35          1.32         0.26 o
   3  -7   7          7.06          6.37         0.43 o
   4  -7   7         26.30         23.43         0.80 o
   5  -7   7          5.52          4.97         0.48 o
   6  -7   7          0.56         -0.38         0.38 o
   7  -7   7          5.16          5.08         0.84 o
   8  -7   7          1.99          2.31         1.08 o
  -8  -6   7          0.11          0.15         0.99 o
  -7  -6   7          0.88          1.35         0.51 o
  -6  -6   7          1.66          1.06         0.42 o
  -5  -6   7          9.79          7.99         0.76 o
  -4  -6   7          1.39          0.31         0.28 o
  -3  -6   7         17.47         15.33         0.47 o
  -2  -6   7          6.01          3.56         0.23 o
  -1  -6   7          1.44          1.43         0.17 o
   0  -6   7          0.56          0.49         0.14 o
   1  -6   7          1.98          1.70         0.18 o
   2  -6   7         10.70          8.68         0.31 o
   3  -6   7          5.90          4.74         0.27 o
   4  -6   7         15.76         15.94         0.54 o
   5  -6   7         16.48         16.81         0.89 o
   6  -6   7          3.08          3.19         0.47 o
   7  -6   7          3.43          2.52         0.70 o
   8  -6   7          1.33          1.19         0.76 o
  -8  -5   7          0.90          0.65         0.52 o
  -7  -5   7          0.31          0.30         0.44 o
  -6  -5   7          1.01          1.14         0.35 o
  -5  -5   7         11.68          9.00         0.50 o
  -4  -5   7         96.99         74.88         1.20 o
  -3  -5   7          0.32          0.19         0.17 o
  -2  -5   7          2.24          4.45         0.21 o
  -1  -5   7          1.41          1.83         0.15 o
   0  -5   7          4.87          3.62         0.18 o
   1  -5   7          0.71          0.46         0.13 o
   2  -5   7         20.15         21.54         0.41 o
   3  -5   7          4.96          5.58         0.26 o
   4  -5   7          1.51          0.83         0.27 o
   5  -5   7         12.23         13.66         0.56 o
   6  -5   7          6.57          6.84         0.57 o
   7  -5   7          3.66          2.28         0.72 o
   8  -5   7          5.16          5.30         0.94 o
  -9  -4   7          0.55          1.69         0.98 o
  -8  -4   7          4.29          3.97         0.59 o
  -7  -4   7          1.23          2.29         0.48 o
  -6  -4   7         59.60         57.62         1.40 o
  -5  -4   7          0.32         -0.02         0.28 o
  -4  -4   7          4.22          2.50         0.19 o
  -3  -4   7         12.35         12.51         0.34 o
  -2  -4   7        115.99        103.28         1.22 o
  -1  -4   7          2.25          0.77         0.10 o
   0  -4   7          0.64          0.36         0.09 o
   1  -4   7         32.12         29.79         0.50 o
   2  -4   7          1.01          0.11         0.13 o
   3  -4   7        126.83        132.83         1.51 o
   4  -4   7          4.88          3.65         0.46 o
   5  -4   7         23.72         22.12         0.88 o
   6  -4   7         18.88         20.26         0.93 o
   7  -4   7          5.35          6.06         1.16 o
   8  -4   7          0.00         -0.67         0.67 o
  -9  -3   7          0.12          0.88         0.52 o
  -8  -3   7          7.43          8.32         0.69 o
  -7  -3   7         24.97         25.16         0.86 o
  -6  -3   7         43.69         42.21         1.02 o
  -5  -3   7         39.93         42.07         0.86 o
  -4  -3   7         58.30         61.37         0.81 o
  -3  -3   7         65.94         69.34         0.90 o
  -2  -3   7          1.48          0.79         0.12 o
  -1  -3   7         61.69         52.68         0.87 o
   0  -3   7        103.43         93.90         0.95 o
   1  -3   7        142.12        142.69         1.58 o
   2  -3   7         50.35         53.17         0.74 o
   3  -3   7         58.95         57.46         0.81 o
   4  -3   7        137.36        136.62         2.04 o
   5  -3   7          3.48          3.97         0.42 o
   6  -3   7         32.46         32.32         0.96 o
   7  -3   7          1.59          1.52         0.57 o
   8  -3   7          0.79          1.11         1.10 o
  -9  -2   7         21.05         20.38         1.32 o
  -8  -2   7         27.00         24.93         1.02 o
  -7  -2   7         14.24         13.93         0.89 o
  -6  -2   7          9.67          9.02         0.48 o
  -5  -2   7         32.66         31.35         0.64 o
  -4  -2   7         16.93         18.36         0.42 o
  -3  -2   7        187.44        174.10         2.21 o
  -2  -2   7          6.42          5.53         0.31 o
  -1  -2   7         17.70         17.66         0.41 o
   0  -2   7          5.74          6.83         0.31 o
   1  -2   7         85.01         83.59         1.06 o
   2  -2   7        332.92        340.60         3.57 o
   3  -2   7          0.01         -0.16         0.16 o
   4  -2   7        189.76        194.25         3.04 o
   5  -2   7          1.21          0.73         0.36 o
   6  -2   7         13.52         14.27         0.66 o
   7  -2   7          0.81         -0.07         0.54 o
 -10  -1   7          0.51          0.52         0.92 o
  -9  -1   7          2.66          2.10         0.55 o
  -8  -1   7          2.74          1.36         0.67 o
  -7  -1   7          0.77          0.46         0.30 o
  -6  -1   7         16.84         16.23         0.73 o
  -5  -1   7         31.95         31.47         0.60 o
  -4  -1   7          3.40          3.09         0.16 o
  -3  -1   7         76.55         88.65         2.19 o
  -2  -1   7         16.22         13.63         0.77 o
  -1  -1   7         95.07        102.48         2.58 o
   0  -1   7          8.75         13.70         0.43 o
   1  -1   7          0.62          0.28         0.09 o
   2  -1   7         79.84         83.43         1.00 o
   3  -1   7          0.55          0.11         0.17 o
   4  -1   7         71.51         71.89         1.46 o
   5  -1   7          6.28          6.26         0.55 o
   6  -1   7          7.12          9.35         0.73 o
   7  -1   7         34.83         33.68         1.40 o
 -10   0   7          0.26          0.51         0.54 o
  -9   0   7          0.76          0.45         0.45 o
  -8   0   7          2.08          2.39         0.47 o
  -7   0   7          5.32          6.50         0.43 o
  -6   0   7         60.22         60.70         1.04 o
  -5   0   7         39.64         41.04         0.66 o
  -4   0   7          1.70          2.72         0.14 o
  -3   0   7         24.64         26.45         0.50 o
  -2   0   7         79.08         99.38         1.89 o
  -1   0   7          0.70          0.43         0.10 o
   0   0   7         58.14         65.14         0.84 o
   1   0   7          7.25          7.58         0.31 o
   2   0   7         11.11         12.86         0.36 o
   3   0   7          1.12          0.38         0.27 o
   4   0   7         42.52         42.11         1.09 o
   5   0   7         92.96         91.39         1.85 o
   6   0   7         16.10         15.91         0.80 o
   7   0   7         24.75         25.99         1.58 o
 -10   1   7          1.03          1.39         0.77 o
  -9   1   7          2.54          2.52         0.53 o
  -8   1   7         10.81         10.35         1.06 o
  -7   1   7         23.78         23.33         0.75 o
  -6   1   7        145.80        148.97         2.07 o
  -5   1   7         23.86         23.39         0.45 o
  -4   1   7         15.85         14.92         0.28 o
  -3   1   7          0.03          0.09         0.12 o
  -2   1   7         13.20         20.72         0.44 o
  -1   1   7         16.37         17.84         0.31 o
   0   1   7         74.45         69.05         0.92 o
   1   1   7         26.10         21.68         0.43 o
   2   1   7         64.21         59.76         0.90 o
   3   1   7         13.85         12.86         0.61 o
   4   1   7         67.22         62.64         1.44 o
   5   1   7         19.96         20.49         0.87 o
   6   1   7         12.95         14.06         0.94 o
   7   1   7          1.23          1.99         0.79 o
 -10   2   7          0.27         -0.48         0.48 o
  -9   2   7          0.53          0.50         0.45 o
  -8   2   7         28.34         30.89         1.21 o
  -7   2   7          8.13          8.36         0.62 o
  -6   2   7          4.47          3.62         0.51 o
  -5   2   7          1.38          1.61         0.16 o
  -4   2   7        194.52        184.31         1.95 o
  -3   2   7          2.76          2.20         0.12 o
  -2   2   7        105.13        101.29         1.00 o
  -1   2   7         41.67         34.45         0.47 o
   0   2   7          1.85          1.28         0.16 o
   1   2   7        141.96        133.33         1.61 o
   2   2   7        523.23        518.20         6.50 o
   3   2   7          5.80          5.67         0.67 o
   4   2   7         45.85         44.45         1.31 o
   5   2   7          1.54          0.78         0.40 o
   6   2   7          6.29          5.63         1.74 o
 -10   3   7          0.45          0.92         0.55 o
  -9   3   7          0.65          0.21         0.48 o
  -8   3   7          0.11         -0.40         0.40 o
  -7   3   7         14.84         16.07         0.62 o
  -6   3   7         66.05         67.34         1.09 o
  -5   3   7         41.35         40.32         0.62 o
  -4   3   7         16.54         15.90         0.36 o
  -3   3   7         77.49         78.20         0.91 o
  -2   3   7        178.66        162.79         1.82 o
  -1   3   7        143.36        135.36         1.38 o
   0   3   7       1711.39       1639.20        16.29 o
   1   3   7          9.28          7.99         0.39 o
   2   3   7         95.30         91.55         1.73 o
   3   3   7          4.52          4.14         0.44 o
   4   3   7          0.64          0.25         0.37 o
   5   3   7          0.00         -0.40         0.40 o
   6   3   7          0.29          0.46         0.72 o
 -10   4   7         19.31         22.34         1.15 o
  -9   4   7         36.16         41.28         1.39 o
  -8   4   7          1.15          0.12         0.38 o
  -7   4   7         28.12         29.32         0.99 o
  -6   4   7         12.03         11.56         0.45 o
  -5   4   7         11.28         11.53         0.37 o
  -4   4   7        156.85        157.55         1.72 o
  -3   4   7        146.34        136.96         1.52 o
  -2   4   7        555.94        533.56         5.16 o
  -1   4   7        219.57        217.04         2.30 o
   0   4   7         29.07         27.23         0.62 o
   1   4   7        146.63        140.55         2.09 o
   2   4   7         14.91         15.63         0.70 o
   3   4   7          4.40          4.16         0.48 o
   4   4   7          4.37          4.54         0.54 o
   5   4   7          0.00         -0.60         0.60 o
 -10   5   7          1.04          0.27         0.56 o
  -9   5   7          0.18         -0.16         0.48 o
  -8   5   7          1.16          0.15         0.43 o
  -7   5   7          1.96          1.54         0.38 o
  -6   5   7          2.01          2.14         0.46 o
  -5   5   7        137.93        139.25         1.89 o
  -4   5   7          1.08          0.78         0.25 o
  -3   5   7        585.72        580.91         6.03 o
  -2   5   7         49.94         45.99         0.96 o
  -1   5   7         38.88         35.19         0.77 o
   0   5   7         24.91         23.47         0.78 o
   1   5   7          2.93          2.39         0.40 o
   2   5   7          1.56          1.12         0.34 o
   3   5   7          9.35          9.40         0.56 o
   4   5   7          5.12          6.18         0.72 o
  -9   6   7          0.54         -0.46         0.46 o
  -8   6   7          0.16         -0.39         0.41 o
  -7   6   7          6.10          6.66         0.67 o
  -6   6   7          0.09         -0.17         0.50 o
  -5   6   7        113.14        106.76         1.57 o
  -4   6   7         57.12         60.44         1.17 o
  -3   6   7         43.30         40.16         1.10 o
  -2   6   7         58.39         50.58         1.06 o
  -1   6   7          3.03          2.03         0.38 o
   0   6   7          0.46          0.98         0.36 o
   1   6   7          6.07          6.25         0.60 o
   2   6   7         10.53          9.84         0.76 o
   3   6   7          3.39          3.88         0.65 o
   4   6   7          8.04         10.08         1.17 o
  -9   7   7          0.00          0.73         0.53 o
  -8   7   7          0.02         -0.40         0.45 o
  -7   7   7         28.79         30.72         1.22 o
  -6   7   7          0.52          1.44         0.44 o
  -5   7   7          1.87          2.63         0.40 o
  -4   7   7         65.82         64.20         1.27 o
  -3   7   7         46.93         47.72         1.07 o
  -2   7   7          6.72          5.25         0.43 o
  -1   7   7          5.28          4.89         0.66 o
   0   7   7         11.92         11.05         0.65 o
   1   7   7         23.09         27.15         1.34 o
   2   7   7          6.64          8.31         1.33 o
   3   7   7         23.46         28.82         1.74 o
  -9   8   7          6.72          3.44         1.33 o
  -8   8   7          6.25          6.76         0.72 o
  -7   8   7         11.48         11.42         0.79 o
  -6   8   7         14.69         17.42         0.79 o
  -5   8   7          0.69          0.95         0.49 o
  -4   8   7          0.02         -0.03         0.46 o
  -3   8   7          1.75          1.64         0.42 o
  -2   8   7          7.28          8.17         0.70 o
  -1   8   7          3.48          3.19         0.56 o
   0   8   7          1.76          1.38         0.54 o
   1   8   7         13.79         17.57         1.01 o
   2   8   7          7.18         13.16         3.28 o
  -8   9   7          0.09          0.47         0.56 o
  -7   9   7         15.41         15.66         0.94 o
  -6   9   7          4.51          3.97         0.54 o
  -5   9   7          0.06          0.00         0.41 o
  -4   9   7         10.44         11.62         0.70 o
  -3   9   7          2.66          1.69         0.47 o
  -2   9   7          0.33          0.59         0.52 o
  -1   9   7         27.33         35.73         1.38 o
   0   9   7          0.31          0.62         0.58 o
   1   9   7          1.17          2.22         0.87 o
  -6  10   7          9.02          8.68         0.69 o
  -5  10   7          5.59          5.69         0.74 o
  -4  10   7          0.01          0.16         0.53 o
  -3  10   7         24.56         33.47         1.32 o
  -2  10   7          0.53          0.08         0.56 o
  -1  10   7          6.70          8.31         2.93 o
   0 -13   8          1.10          0.26         1.02 o
   1 -13   8          0.22          1.08         1.01 o
   2 -13   8          0.17         -0.55         0.99 o
   3 -13   8          0.15         -0.35         0.96 o
  -2 -12   8          3.25          3.94         1.25 o
  -1 -12   8          0.19          0.19         0.54 o
   0 -12   8          0.00         -0.38         0.48 o
   1 -12   8          0.64          1.58         0.55 o
   2 -12   8          5.35          5.77         0.70 o
   3 -12   8          2.64          2.70         1.04 o
   4 -12   8          0.08         -0.66         0.92 o
  -4 -11   8          1.75          3.28         1.25 o
  -3 -11   8          0.00         -0.14         0.55 o
  -2 -11   8          1.58          1.70         0.48 o
  -1 -11   8          0.00         -0.01         0.41 o
   0 -11   8          7.70          5.99         0.59 o
   1 -11   8          5.26          5.69         0.63 o
   2 -11   8          2.92          3.37         0.57 o
   3 -11   8          0.00          0.17         0.46 o
   4 -11   8          0.06         -0.05         0.46 o
   5 -11   8          0.03          0.38         0.90 o
  -5 -10   8          0.48          0.75         0.95 o
  -4 -10   8          0.01         -0.46         0.46 o
  -3 -10   8          1.67          2.28         0.53 o
  -2 -10   8          0.13         -0.38         0.38 o
  -1 -10   8          0.21         -0.20         0.37 o
   0 -10   8          0.07         -0.31         0.33 o
   1 -10   8          0.09         -0.05         0.35 o
   2 -10   8          1.99          3.72         0.47 o
   3 -10   8          3.64          3.10         0.55 o
   4 -10   8          0.26          0.48         0.35 o
   5 -10   8          0.08          0.51         0.50 o
   6 -10   8          0.03          0.02         0.89 o
  -6  -9   8          0.51          0.23         0.92 o
  -5  -9   8          0.11          0.51         0.48 o
  -4  -9   8          0.12          0.19         0.42 o
  -3  -9   8          0.14         -0.16         0.40 o
  -2  -9   8         23.42         21.09         0.74 o
  -1  -9   8          6.01          5.11         0.43 o
   0  -9   8          9.70          9.76         0.50 o
   1  -9   8          0.96          0.61         0.31 o
   2  -9   8          8.72          8.05         0.59 o
   3  -9   8          0.84          1.13         0.37 o
   4  -9   8          0.50          0.00         0.31 o
   5  -9   8          6.59          6.41         0.58 o
   6  -9   8          1.24          0.55         0.84 o
   7  -9   8          0.25         -0.76         0.79 o
  -6  -8   8          0.04          0.21         0.52 o
  -5  -8   8          2.00          2.79         0.51 o
  -4  -8   8         12.77         10.12         0.72 o
  -3  -8   8          4.85          4.00         0.44 o
  -2  -8   8          6.61          6.73         0.44 o
  -1  -8   8         29.34         29.07         0.78 o
   0  -8   8         23.95         20.32         0.64 o
   1  -8   8         12.59         12.37         0.52 o
   2  -8   8          1.78          2.40         0.43 o
   3  -8   8         32.64         31.80         0.93 o
   4  -8   8          0.95          0.32         0.36 o
   5  -8   8          1.86          0.85         0.40 o
   6  -8   8          0.21         -0.44         0.44 o
   7  -8   8          0.00          0.67         0.95 o
  -7  -7   8          0.00          0.06         0.49 o
  -6  -7   8          1.02          0.40         0.44 o
  -5  -7   8          1.45          2.12         0.53 o
  -4  -7   8         16.65         17.54         0.81 o
  -3  -7   8         69.73         59.87         1.28 o
  -2  -7   8         45.35         36.99         0.77 o
  -1  -7   8         23.28         21.20         0.51 o
   0  -7   8         10.52         10.98         0.38 o
   1  -7   8         11.22         10.37         0.41 o
   2  -7   8         11.41         10.39         0.46 o
   3  -7   8          0.98          0.99         0.28 o
   4  -7   8          0.29          0.69         0.33 o
   5  -7   8         19.26         18.89         0.80 o
   6  -7   8          0.27          0.19         0.43 o
   7  -7   8          0.52          0.32         0.92 o
  -8  -6   8          2.37          2.50         0.63 o
  -7  -6   8          0.36          0.16         0.43 o
  -6  -6   8         10.82         10.90         0.69 o
  -5  -6   8         12.00          7.62         0.58 o
  -4  -6   8         13.34         11.52         0.54 o
  -3  -6   8         25.31         20.14         0.52 o
  -2  -6   8         10.21          9.82         0.36 o
  -1  -6   8          0.36         -0.15         0.15 o
   0  -6   8         64.37         62.17         0.83 o
   1  -6   8          0.20          0.32         0.16 o
   2  -6   8          8.47          9.96         0.41 o
   3  -6   8         14.68         13.31         0.49 o
   4  -6   8          1.16          1.28         0.33 o
   5  -6   8          4.12          2.90         0.44 o
   6  -6   8          2.93          2.00         0.46 o
   7  -6   8          0.01         -0.17         0.82 o
  -8  -5   8          0.20          0.60         0.52 o
  -7  -5   8          5.06          5.29         0.59 o
  -6  -5   8          4.44          3.22         0.47 o
  -5  -5   8         57.22         51.08         1.31 o
  -4  -5   8          0.06         -0.19         0.19 o
  -3  -5   8         28.06         29.75         0.55 o
  -2  -5   8         71.12         65.89         0.90 o
  -1  -5   8        115.38        109.92         1.31 o
   0  -5   8         54.78         51.51         0.73 o
   1  -5   8          2.93          2.32         0.17 o
   2  -5   8         11.49         13.89         0.36 o
   3  -5   8          8.04          7.41         0.35 o
   4  -5   8          5.99          5.41         0.43 o
   5  -5   8          2.28          1.37         0.34 o
   6  -5   8          6.04          5.81         0.57 o
   7  -5   8          0.60         -0.21         0.81 o
  -9  -4   8          2.47          2.21         0.60 o
  -8  -4   8          9.64         10.03         0.74 o
  -7  -4   8         19.13         17.19         0.85 o
  -6  -4   8          0.98         -0.02         0.37 o
  -5  -4   8          8.76         10.36         0.48 o
  -4  -4   8          8.06          7.05         0.28 o
  -3  -4   8         72.98         68.03         0.88 o
  -2  -4   8          5.57          4.94         0.17 o
  -1  -4   8         50.43         47.90         0.62 o
   0  -4   8         13.24         12.56         0.25 o
   1  -4   8         15.72         13.81         0.31 o
   2  -4   8          1.09          1.18         0.18 o
   3  -4   8         10.90         11.57         0.42 o
   4  -4   8          1.07          1.38         0.30 o
   5  -4   8          7.90          7.37         0.48 o
   6  -4   8          8.33          9.02         0.57 o
   7  -4   8          6.99          5.16         1.24 o
  -9  -3   8          0.08         -0.49         0.49 o
  -8  -3   8          4.40          4.66         0.59 o
  -7  -3   8          0.57          0.62         0.37 o
  -6  -3   8          0.07          0.64         0.32 o
  -5  -3   8         13.61         12.90         0.50 o
  -4  -3   8          5.33          4.86         0.27 o
  -3  -3   8         21.15         19.28         0.43 o
  -2  -3   8          4.07          4.06         0.28 o
  -1  -3   8          5.26          4.85         0.26 o
   0  -3   8         12.53          8.65         0.23 o
   1  -3   8         17.36         16.24         0.32 o
   2  -3   8        127.84        126.11         1.40 o
   3  -3   8          4.53          3.48         0.26 o
   4  -3   8          2.75          2.93         0.59 o
   5  -3   8         46.67         45.92         1.06 o
   6  -3   8          5.12          5.55         0.74 o
   7  -3   8          0.40          1.86         1.01 o
  -9  -2   8          0.16         -0.44         0.44 o
  -8  -2   8          5.95          5.60         0.58 o
  -7  -2   8         16.18         18.00         1.01 o
  -6  -2   8         11.00          9.01         0.51 o
  -5  -2   8        233.78        239.71         3.04 o
  -4  -2   8         41.19         39.71         0.73 o
  -3  -2   8          3.74          3.17         0.45 o
  -2  -2   8         42.03         39.62         1.39 o
  -1  -2   8         39.26         39.36         1.07 o
   0  -2   8        105.26        110.27         1.63 o
   1  -2   8         45.78         39.25         0.56 o
   2  -2   8          2.40          3.47         0.24 o
   3  -2   8         42.90         42.50         0.89 o
   4  -2   8         29.78         28.23         0.87 o
   5  -2   8          5.57          5.65         0.53 o
   6  -2   8         93.10         94.65         1.98 o
   7  -2   8          1.18          0.00         1.28 o
  -9  -1   8          0.81          0.16         0.48 o
  -8  -1   8          7.63          7.21         0.59 o
  -7  -1   8         60.78         59.17         1.43 o
  -6  -1   8          0.04          0.32         0.25 o
  -5  -1   8         12.55         12.38         0.36 o
  -4  -1   8        808.10        785.47         9.40 o
  -3  -1   8         25.57         23.61         0.99 o
  -2  -1   8         49.19         46.93         1.55 o
  -1  -1   8         25.24         23.77         0.64 o
   0  -1   8         10.61          9.78         0.25 o
   1  -1   8         44.20         45.96         0.64 o
   2  -1   8         53.99         52.53         0.79 o
   3  -1   8          0.03         -0.26         0.26 o
   4  -1   8         40.87         40.13         1.07 o
   5  -1   8         59.43         60.97         1.46 o
   6  -1   8         12.85         13.23         0.90 o
   7  -1   8         13.81         13.32         3.13 o
 -10   0   8          0.57          0.42         0.53 o
  -9   0   8          9.18          8.06         0.68 o
  -8   0   8          1.96          1.22         0.42 o
  -7   0   8          8.98          9.13         0.57 o
  -6   0   8        288.19        281.76         3.96 o
  -5   0   8         27.77         25.96         0.62 o
  -4   0   8         45.01         37.13         0.88 o
  -3   0   8          0.78          0.67         0.13 o
  -2   0   8        227.64        216.97         4.96 o
  -1   0   8         74.26         81.54         1.51 o
   0   0   8         97.06         96.71         1.32 o
   1   0   8         16.66         17.39         0.41 o
   2   0   8          9.82          9.38         0.37 o
   3   0   8        360.86        355.55         5.16 o
   4   0   8         90.17         91.65         1.82 o
   5   0   8         33.03         34.52         1.25 o
   6   0   8          1.39          1.75         0.54 o
 -10   1   8          0.12          0.29         0.51 o
  -9   1   8         16.24         17.49         0.91 o
  -8   1   8         17.49         18.87         0.88 o
  -7   1   8          0.97          1.01         0.40 o
  -6   1   8        214.01        214.69         2.90 o
  -5   1   8          0.80          0.34         0.16 o
  -4   1   8          4.75          5.69         0.27 o
  -3   1   8         23.47         26.69         0.54 o
  -2   1   8         85.17         77.79         1.18 o
  -1   1   8         43.70         44.23         0.69 o
   0   1   8         10.36          8.62         0.25 o
   1   1   8        302.30        292.54         3.14 o
   2   1   8        430.10        422.74         5.37 o
   3   1   8         17.16         18.34         0.74 o
   4   1   8          3.48          3.15         0.65 o
   5   1   8          9.46          9.34         0.75 o
   6   1   8          7.04          6.24         0.94 o
 -10   2   8         10.33         11.53         0.86 o
  -9   2   8         10.37         11.10         0.79 o
  -8   2   8        290.81        308.48         5.31 o
  -7   2   8          4.11          4.74         0.43 o
  -6   2   8         30.80         28.09         1.14 o
  -5   2   8         17.93         15.60         0.34 o
  -4   2   8         27.83         27.65         0.40 o
  -3   2   8          4.96          6.19         0.22 o
  -2   2   8          9.48          8.68         0.26 o
  -1   2   8         29.17         26.53         0.44 o
   0   2   8         54.58         49.02         0.81 o
   1   2   8        120.71        118.57         1.61 o
   2   2   8         29.96         27.77         0.90 o
   3   2   8         66.77         67.46         1.46 o
   4   2   8         52.27         55.35         1.59 o
   5   2   8          0.59          0.36         0.46 o
   6   2   8          2.30          3.24         0.89 o
 -10   3   8         37.77         40.96         1.49 o
  -9   3   8          1.69          1.08         0.47 o
  -8   3   8          0.23         -1.09         1.09 o
  -7   3   8         64.72         65.45         1.39 o
  -6   3   8         45.66         46.42         0.94 o
  -5   3   8          0.20          0.22         0.17 o
  -4   3   8        172.25        167.95         1.80 o
  -3   3   8         12.80         12.07         0.29 o
  -2   3   8         41.69         37.27         0.54 o
  -1   3   8        189.46        180.56         2.20 o
   0   3   8         40.47         42.67         0.78 o
   1   3   8         12.23         12.70         0.51 o
   2   3   8         46.66         43.89         1.10 o
   3   3   8          0.50          0.12         0.39 o
   4   3   8          4.50          4.56         0.60 o
   5   3   8          2.40          1.22         1.37 o
 -10   4   8          0.00         -0.54         0.54 o
  -9   4   8          6.29          5.97         0.67 o
  -8   4   8          2.49          0.88         0.71 o
  -7   4   8          8.06          7.23         0.49 o
  -6   4   8         14.50         14.56         0.55 o
  -5   4   8         75.89         77.60         1.10 o
  -4   4   8          0.16          0.16         0.18 o
  -3   4   8          0.28          0.07         0.17 o
  -2   4   8        265.15        257.79         2.83 o
  -1   4   8         61.75         57.05         0.95 o
   0   4   8         45.70         43.88         0.84 o
   1   4   8          1.66          1.80         0.34 o
   2   4   8         15.42         15.69         1.31 o
   3   4   8          1.03          1.29         0.56 o
   4   4   8          0.24          0.03         0.48 o
  -9   5   8          0.10         -0.44         0.44 o
  -8   5   8          4.60          5.77         0.67 o
  -7   5   8          9.97          9.72         0.55 o
  -6   5   8          0.65          0.76         0.32 o
  -5   5   8          0.24          0.14         0.25 o
  -4   5   8         20.43         18.54         0.52 o
  -3   5   8          0.58          0.51         0.26 o
  -2   5   8         47.15         47.51         0.89 o
  -1   5   8         80.04         75.34         1.79 o
   0   5   8         10.48         12.06         0.69 o
   1   5   8          6.54          6.06         0.58 o
   2   5   8          8.06          7.52         0.56 o
   3   5   8         10.76         10.88         0.70 o
   4   5   8          0.78          2.25         0.80 o
  -9   6   8          0.01         -0.03         0.48 o
  -8   6   8          2.31          2.69         0.52 o
  -7   6   8          1.31          1.23         0.44 o
  -6   6   8          6.96          8.46         0.67 o
  -5   6   8          0.29         -0.05         0.30 o
  -4   6   8          0.00          0.18         0.33 o
  -3   6   8          0.06          0.00         0.30 o
  -2   6   8          0.41          0.40         0.31 o
  -1   6   8          0.30         -0.01         0.35 o
   0   6   8          6.25          5.61         0.84 o
   1   6   8          0.03         -0.09         0.55 o
   2   6   8         14.13         15.70         0.94 o
   3   6   8          7.49         11.55         0.90 o
  -9   7   8          1.03          0.89         0.54 o
  -8   7   8          0.59          0.50         0.47 o
  -7   7   8          4.44          5.63         0.61 o
  -6   7   8         14.28         13.95         0.68 o
  -5   7   8         37.25         38.53         0.93 o
  -4   7   8          1.74          2.73         0.42 o
  -3   7   8          2.69          2.47         0.42 o
  -2   7   8          0.01          0.03         0.34 o
  -1   7   8          0.69          1.52         0.50 o
   0   7   8         48.44         60.41         1.74 o
   1   7   8          7.15         11.01         1.30 o
   2   7   8          4.56          4.32         0.71 o
  -8   8   8          4.34          4.13         0.64 o
  -7   8   8          1.30          1.15         0.53 o
  -6   8   8          0.14         -0.11         0.40 o
  -5   8   8         28.87         29.19         0.87 o
  -4   8   8          2.32          1.98         0.45 o
  -3   8   8          6.71          7.72         0.59 o
  -2   8   8         38.35         48.69         1.50 o
  -1   8   8          1.95          3.85         0.63 o
   0   8   8         14.98         16.88         0.99 o
   1   8   8          0.00         -0.12         0.52 o
  -7   9   8          2.13          2.93         0.61 o
  -6   9   8          0.25          0.25         0.51 o
  -5   9   8          0.24         -0.19         0.43 o
  -4   9   8         12.16         14.24         1.03 o
  -3   9   8          6.89          7.65         0.66 o
  -2   9   8         21.79         27.90         1.23 o
  -1   9   8          2.93          3.23         0.64 o
  -5  10   8          3.18          6.59         0.73 o
  -4  10   8          6.91          7.57         0.93 o
  -3  10   8          0.00         -0.34         0.48 o
  -2 -12   9          0.19          0.21         0.49 o
  -1 -12   9          0.15          0.28         0.53 o
   0 -12   9          0.09         -0.53         0.53 o
   1 -12   9          0.94          0.76         0.53 o
   2 -12   9          0.19         -0.47         0.47 o
   3 -12   9          0.61          0.72         0.54 o
   4 -12   9          1.09          1.08         0.98 o
  -3 -11   9          0.03         -0.01         0.45 o
  -2 -11   9          1.44          1.84         0.49 o
  -1 -11   9          5.71          4.17         0.59 o
   0 -11   9         10.14          8.72         0.64 o
   1 -11   9          1.06          0.16         0.45 o
   2 -11   9          0.32         -0.18         0.46 o
   3 -11   9          1.81          0.79         0.50 o
   4 -11   9          0.24         -0.07         0.54 o
   5 -11   9          0.29         -0.90         0.92 o
  -5 -10   9          1.48          1.48         0.60 o
  -4 -10   9          0.29          0.19         0.49 o
  -3 -10   9          1.71          1.67         0.52 o
  -2 -10   9          6.34          3.99         0.52 o
  -1 -10   9          7.04          7.73         0.59 o
   0 -10   9          6.07          5.75         0.61 o
   1 -10   9         25.36         25.27         0.92 o
   2 -10   9          3.34          1.64         0.48 o
   3 -10   9          0.96          0.24         0.45 o
   4 -10   9          9.97         10.72         1.00 o
   5 -10   9          6.53         10.37         1.00 o
  -5  -9   9          3.12          4.56         0.63 o
  -4  -9   9          1.40          0.48         0.46 o
  -3  -9   9         18.05         16.41         0.85 o
  -2  -9   9          4.45          4.25         0.49 o
  -1  -9   9         43.01         35.99         1.04 o
   0  -9   9         16.24         13.16         0.65 o
   1  -9   9          0.18         -0.32         0.32 o
   2  -9   9         17.59         16.24         1.18 o
   3  -9   9          1.12         -0.19         0.49 o
   4  -9   9          0.08         -0.23         0.43 o
   5  -9   9          0.02         -0.21         0.45 o
   6  -9   9          2.10          0.64         0.93 o
  -6  -8   9          4.01          5.18         0.66 o
  -5  -8   9          0.74         -0.22         0.39 o
  -4  -8   9          0.00         -0.35         0.35 o
  -3  -8   9          6.08          4.67         0.50 o
  -2  -8   9         30.71         26.48         0.86 o
  -1  -8   9          1.88          0.96         0.40 o
   0  -8   9         29.98         26.22         0.82 o
   1  -8   9         35.44         31.33         0.91 o
   2  -8   9          6.54          9.67         0.76 o
   3  -8   9          9.64         11.11         0.67 o
   4  -8   9         18.38         19.29         0.92 o
   5  -8   9          3.47          3.19         0.57 o
   6  -8   9          0.07          0.82         0.53 o
  -7  -7   9          0.19         -0.48         0.49 o
  -6  -7   9          1.09          0.93         0.44 o
  -5  -7   9          0.83          1.27         0.41 o
  -4  -7   9         45.95         38.21         1.14 o
  -3  -7   9          8.42         10.05         0.71 o
  -2  -7   9         54.96         53.13         1.57 o
  -1  -7   9         12.22          8.42         0.35 o
   0  -7   9         38.33         42.95         1.02 o
   1  -7   9         60.82         60.78         1.11 o
   2  -7   9         65.03         66.34         1.49 o
   3  -7   9         23.15         22.63         0.88 o
   4  -7   9          0.28          0.40         0.39 o
   5  -7   9         21.62         18.94         0.94 o
   6  -7   9          0.87          1.80         0.53 o
  -8  -6   9          0.48          1.71         0.59 o
  -7  -6   9          0.19          0.28         0.44 o
  -6  -6   9         15.09         14.14         1.17 o
  -5  -6   9          3.86          2.90         0.46 o
  -4  -6   9         25.85         30.08         0.83 o
  -3  -6   9         12.26          9.68         0.46 o
  -2  -6   9         27.48         25.47         0.57 o
  -1  -6   9          0.31          0.14         0.18 o
   0  -6   9         41.98         40.97         0.71 o
   1  -6   9          0.01         -0.19         0.19 o
   2  -6   9         11.38         11.09         0.39 o
   3  -6   9         31.62         33.05         0.78 o
   4  -6   9         29.85         30.13         1.04 o
   5  -6   9          0.07         -0.15         0.42 o
   6  -6   9          3.94          3.90         0.60 o
   7  -6   9          4.10          2.70         1.11 o
  -8  -5   9          7.99          9.49         1.02 o
  -7  -5   9          1.51          1.82         0.47 o
  -6  -5   9         15.84         16.97         0.79 o
  -5  -5   9         11.47          9.96         0.57 o
  -4  -5   9          8.21          6.26         0.36 o
  -3  -5   9         21.48         22.75         0.58 o
  -2  -5   9          0.33         -0.13         0.13 o
  -1  -5   9         38.38         35.79         0.52 o
   0  -5   9          0.00         -0.14         0.14 o
   1  -5   9        125.91        124.45         1.39 o
   2  -5   9         83.54         79.72         1.09 o
   3  -5   9         52.76         48.00         0.96 o
   4  -5   9         13.13         13.34         0.62 o
   5  -5   9          1.76          0.98         0.45 o
   6  -5   9          1.59          0.14         0.47 o
   7  -5   9          2.60          0.98         0.98 o
  -8  -4   9          4.12          3.03         0.55 o
  -7  -4   9          0.65          0.46         0.40 o
  -6  -4   9          0.48          0.68         0.34 o
  -5  -4   9          3.29          3.35         0.36 o
  -4  -4   9          0.04         -0.10         0.19 o
  -3  -4   9        174.84        172.25         2.30 o
  -2  -4   9         26.37         25.54         0.49 o
  -1  -4   9          8.43          6.85         0.27 o
   0  -4   9        438.52        425.09         4.44 o
   1  -4   9         65.18         64.39         0.87 o
   2  -4   9        175.73        175.19         2.01 o
   3  -4   9         12.56         10.38         0.54 o
   4  -4   9         11.56         10.03         0.54 o
   5  -4   9          9.15          9.35         0.59 o
   6  -4   9          0.90          0.45         0.57 o
   7  -4   9          4.85          4.99         1.24 o
  -9  -3   9          0.87          0.81         0.52 o
  -8  -3   9          0.77          0.51         0.42 o
  -7  -3   9          1.14          1.17         0.39 o
  -6  -3   9          0.08          0.30         0.30 o
  -5  -3   9          9.24          8.89         0.39 o
  -4  -3   9         14.58         14.28         0.53 o
  -3  -3   9        196.80        185.09         2.69 o
  -2  -3   9       1315.30       1288.48        22.68 o
  -1  -3   9          2.65          2.18         0.21 o
   0  -3   9        433.41        436.95         5.61 o
   1  -3   9         55.58         50.22         0.65 o
   2  -3   9          7.93         10.64         0.35 o
   3  -3   9         40.67         40.59         0.80 o
   4  -3   9          6.39          5.16         0.46 o
   5  -3   9          1.01          0.97         0.41 o
   6  -3   9          9.78         10.38         0.70 o
  -9  -2   9          0.27          0.09         0.45 o
  -8  -2   9          1.09          0.32         0.39 o
  -7  -2   9          0.10          0.55         0.33 o
  -6  -2   9         34.77         35.92         0.97 o
  -5  -2   9         69.71         67.59         0.96 o
  -4  -2   9        422.67        403.33         5.53 o
  -3  -2   9         67.91         62.79         2.19 o
  -2  -2   9         94.99         94.05         4.79 o
  -1  -2   9         42.70         38.21         1.37 o
   0  -2   9         37.11         30.87         0.52 o
   1  -2   9          0.04          0.23         0.12 o
   2  -2   9         80.59         82.86         1.19 o
   3  -2   9         29.49         29.65         0.84 o
   4  -2   9         81.62         85.69         1.96 o
   5  -2   9         21.47         21.31         1.22 o
   6  -2   9          8.69          8.32         0.65 o
  -9  -1   9          0.08          0.08         0.44 o
  -8  -1   9          2.63          2.05         0.45 o
  -7  -1   9         15.12         14.08         0.68 o
  -6  -1   9          4.05          6.42         0.37 o
  -5  -1   9        306.44        300.00         4.25 o
  -4  -1   9        127.39        125.59         1.67 o
  -3  -1   9         40.17         36.27         1.03 o
  -2  -1   9          2.04          1.26         0.45 o
  -1  -1   9         14.46         17.40         0.46 o
   0  -1   9          5.15          6.20         0.44 o
   1  -1   9         23.00         22.16         0.42 o
   2  -1   9          0.00         -0.18         0.18 o
   3  -1   9         40.86         39.93         1.17 o
   4  -1   9         85.61         85.60         2.56 o
   5  -1   9          3.55          3.49         0.55 o
   6  -1   9          0.59          0.49         0.50 o
  -9   0   9         20.44         19.47         0.94 o
  -8   0   9          0.03          0.19         0.39 o
  -7   0   9        248.07        246.05         4.21 o
  -6   0   9        141.94        140.75         2.00 o
  -5   0   9          4.14          2.45         0.58 o
  -4   0   9          0.46          0.09         0.18 o
  -3   0   9          1.25          0.47         0.12 o
  -2   0   9          0.10         -0.07         0.36 o
  -1   0   9          8.75          9.35         0.39 o
   0   0   9          5.17          4.90         0.23 o
   1   0   9          8.52          7.76         0.28 o
   2   0   9          1.72          0.89         0.30 o
   3   0   9          3.59          3.82         0.48 o
   4   0   9         13.15         17.79         0.88 o
   5   0   9          0.19          0.12         0.46 o
   6   0   9          7.24          8.02         0.78 o
 -10   1   9          3.73          5.91         0.69 o
  -9   1   9         44.27         42.63         1.34 o
  -8   1   9          2.43          3.72         0.51 o
  -7   1   9          0.03         -0.41         0.41 o
  -6   1   9         53.48         51.72         0.99 o
  -5   1   9         10.10          9.37         0.62 o
  -4   1   9          1.48          1.99         0.16 o
  -3   1   9          1.08          0.93         0.16 o
  -2   1   9          2.85          2.40         0.23 o
  -1   1   9          0.28          0.41         0.13 o
   0   1   9         22.41         21.67         0.62 o
   1   1   9         90.02         90.49         1.40 o
   2   1   9         18.44         17.76         0.76 o
   3   1   9         11.35         12.83         0.72 o
   4   1   9          0.63          1.60         0.45 o
   5   1   9          2.48          2.26         0.55 o
 -10   2   9         22.06         25.57         1.18 o
  -9   2   9          0.04          0.08         0.44 o
  -8   2   9          3.21          3.22         0.45 o
  -7   2   9          2.78          2.30         0.47 o
  -6   2   9         37.49         35.83         0.93 o
  -5   2   9          0.28          0.29         0.19 o
  -4   2   9         43.09         39.25         0.67 o
  -3   2   9          1.06          0.96         0.16 o
  -2   2   9          3.14          3.05         0.20 o
  -1   2   9         42.45         40.74         1.35 o
   0   2   9        157.52        146.03         2.03 o
   1   2   9         74.05         71.82         1.40 o
   2   2   9          0.12          0.12         0.33 o
   3   2   9          2.45          2.38         0.46 o
   4   2   9          0.14          0.60         0.43 o
   5   2   9          0.09         -0.13         0.47 o
 -10   3   9          1.79          0.66         1.21 o
  -9   3   9         10.39         10.99         0.75 o
  -8   3   9         18.63         18.95         0.79 o
  -7   3   9         21.02         22.65         0.77 o
  -6   3   9         48.45         48.18         1.27 o
  -5   3   9         38.75         36.82         0.69 o
  -4   3   9         15.63         12.94         0.34 o
  -3   3   9         31.37         23.85         0.83 o
  -2   3   9          0.01          0.14         0.13 o
  -1   3   9          3.27          3.69         0.27 o
   0   3   9          2.20          1.92         0.52 o
   1   3   9         17.20         16.13         0.75 o
   2   3   9          1.11          0.42         0.49 o
   3   3   9          1.70          0.98         0.45 o
   4   3   9          8.76          9.55         0.82 o
  -9   4   9         18.46         19.69         1.00 o
  -8   4   9          5.48          5.61         0.51 o
  -7   4   9         26.24         27.80         0.86 o
  -6   4   9         47.04         50.73         1.12 o
  -5   4   9         12.64         11.63         0.44 o
  -4   4   9         45.52         41.92         0.86 o
  -3   4   9          0.01         -0.05         0.15 o
  -2   4   9         27.87         27.39         0.60 o
  -1   4   9          0.26          0.21         0.26 o
   0   4   9         34.11         35.40         0.92 o
   1   4   9          0.01         -0.20         0.27 o
   2   4   9          1.21          0.81         0.42 o
   3   4   9          9.84         10.52         0.81 o
   4   4   9         20.46         24.31         1.00 o
  -9   5   9          1.88          1.71         0.54 o
  -8   5   9          1.20          0.52         0.48 o
  -7   5   9          0.02          0.13         0.37 o
  -6   5   9         11.47          9.42         0.56 o
  -5   5   9          0.79          0.73         0.30 o
  -4   5   9         36.85         35.78         0.81 o
  -3   5   9          6.92          5.53         0.37 o
  -2   5   9         29.32         30.25         0.98 o
  -1   5   9          6.49          5.42         0.50 o
   0   5   9          0.02          0.06         0.35 o
   1   5   9         11.87         14.16         0.81 o
   2   5   9         42.54         51.16         1.36 o
   3   5   9          0.58          0.43         0.42 o
  -9   6   9          0.71          1.27         0.81 o
  -8   6   9          8.48          8.53         0.69 o
  -7   6   9          9.14         10.15         0.66 o
  -6   6   9          0.08         -0.36         0.36 o
  -5   6   9          1.16          0.90         0.32 o
  -4   6   9          1.15          0.93         0.27 o
  -3   6   9         26.91         24.58         0.81 o
  -2   6   9          2.68          2.14         0.38 o
  -1   6   9          0.29          0.43         0.39 o
   0   6   9         18.47         20.94         0.98 o
   1   6   9          2.75          1.87         0.54 o
   2   6   9          1.72          1.21         0.65 o
  -8   7   9          1.26          1.87         0.53 o
  -7   7   9          0.55          0.63         0.45 o
  -6   7   9          0.31          0.36         0.37 o
  -5   7   9          0.01          0.31         0.35 o
  -4   7   9          7.19          7.46         0.53 o
  -3   7   9          2.60          2.06         0.48 o
  -2   7   9          0.07         -0.07         0.38 o
  -1   7   9         14.96         13.52         1.03 o
   0   7   9          6.47          8.25         0.81 o
   1   7   9          0.57          0.55         0.54 o
  -7   8   9          0.82         -0.07         0.47 o
  -6   8   9          3.73          5.04         0.59 o
  -5   8   9          0.30         -0.01         0.33 o
  -4   8   9          2.70          2.98         0.47 o
  -3   8   9          0.86          0.35         0.40 o
  -2   8   9          6.58          8.15         0.72 o
  -1   8   9          3.56          3.21         0.60 o
   0   8   9          0.36          0.81         0.55 o
  -6   9   9          0.14          0.60         0.49 o
  -5   9   9          2.60          3.96         0.47 o
  -4   9   9          0.00          0.32         0.44 o
  -3   9   9          4.21          5.97         0.65 o
  -2   9   9          1.36          1.94         0.58 o
  -1 -12  10          0.22          0.39         0.52 o
   0 -12  10          1.38          1.28         0.54 o
   1 -12  10          0.05          0.22         0.53 o
   2 -12  10          2.98          2.18         0.58 o
   3 -12  10          1.96          1.83         0.61 o
  -3 -11  10          1.08          1.41         0.73 o
  -2 -11  10          2.10          2.75         0.53 o
  -1 -11  10          0.39          0.24         0.42 o
   0 -11  10          0.35         -0.36         0.42 o
   1 -11  10          1.41          0.98         0.49 o
   2 -11  10          5.07          6.89         0.69 o
   3 -11  10          3.83          3.51         0.73 o
   4 -11  10          4.54          5.45         1.07 o
  -4 -10  10          8.98         12.30         0.78 o
  -3 -10  10          1.50          2.34         0.49 o
  -2 -10  10          5.34          6.90         0.58 o
  -1 -10  10          0.40         -0.05         0.36 o
   0 -10  10          2.13          1.95         0.42 o
   1 -10  10          6.23          5.36         0.91 o
   2 -10  10          2.31          2.64         0.53 o
   3 -10  10         23.97         28.58         1.17 o
   4 -10  10          3.43          1.41         0.76 o
   5 -10  10          2.68          3.33         0.64 o
  -5  -9  10          1.05          0.50         0.52 o
  -4  -9  10          3.60          2.86         0.52 o
  -3  -9  10          0.06          0.20         0.36 o
  -2  -9  10          2.70          2.66         0.41 o
  -1  -9  10          0.65          0.37         0.35 o
   0  -9  10          6.58          7.68         0.53 o
   1  -9  10         11.19         10.96         0.87 o
   2  -9  10         18.47         15.96         0.81 o
   3  -9  10         15.27         17.30         1.23 o
   4  -9  10          5.47          8.51         0.71 o
   5  -9  10          1.95          4.96         0.66 o
  -6  -8  10          7.44         10.60         0.81 o
  -5  -8  10          1.80          0.35         0.44 o
  -4  -8  10          0.19         -0.22         0.37 o
  -3  -8  10          2.30          2.14         0.38 o
  -2  -8  10          0.20          0.25         0.30 o
  -1  -8  10          3.78          3.04         0.37 o
   0  -8  10          5.84          4.27         0.41 o
   1  -8  10          2.43          2.82         0.43 o
   2  -8  10          0.88          1.27         0.40 o
   3  -8  10          9.81         10.87         0.69 o
   4  -8  10         22.09         24.14         1.04 o
   5  -8  10          0.23         -0.44         0.44 o
   6  -8  10         14.98         18.85         1.53 o
  -7  -7  10         15.24         19.61         1.04 o
  -6  -7  10          0.04          0.33         0.52 o
  -5  -7  10          0.09          0.48         0.36 o
  -4  -7  10          1.28          0.79         0.34 o
  -3  -7  10          2.69          4.00         0.39 o
  -2  -7  10          1.37          0.66         0.25 o
  -1  -7  10          7.82          5.92         0.36 o
   0  -7  10         31.35         29.82         0.73 o
   1  -7  10          1.38          1.15         0.33 o
   2  -7  10         10.87         10.09         0.58 o
   3  -7  10          7.48          8.09         0.58 o
   4  -7  10         24.86         23.06         0.96 o
   5  -7  10          1.76          0.92         0.49 o
   6  -7  10          0.84          1.43         0.55 o
  -7  -6  10          0.30          1.13         0.83 o
  -6  -6  10          1.41          1.67         0.42 o
  -5  -6  10         47.90         51.95         1.33 o
  -4  -6  10          0.05          0.61         0.27 o
  -3  -6  10         33.66         34.19         0.68 o
  -2  -6  10         69.70         73.57         1.09 o
  -1  -6  10          1.31          0.62         0.22 o
   0  -6  10          2.58          2.53         0.27 o
   1  -6  10        242.43        256.28         3.89 o
   2  -6  10         46.38         45.11         0.92 o
   3  -6  10         27.36         26.23         0.80 o
   4  -6  10          2.08          1.73         0.44 o
   5  -6  10         11.73         12.07         0.79 o
   6  -6  10          0.20          0.78         0.49 o
  -8  -5  10          0.01         -0.48         0.48 o
  -7  -5  10         16.99         15.97         0.82 o
  -6  -5  10          0.14          0.07         0.35 o
  -5  -5  10         31.96         27.77         0.87 o
  -4  -5  10         39.88         41.83         0.81 o
  -3  -5  10         57.15         59.85         1.05 o
  -2  -5  10          2.01         -0.19         0.28 o
  -1  -5  10       1063.13       1077.23        12.87 o
   0  -5  10         42.94         47.06         1.07 o
   1  -5  10        133.21        136.80         1.74 o
   2  -5  10          9.35          8.99         0.42 o
   3  -5  10          6.10          5.92         0.43 o
   4  -5  10          0.95          1.25         0.36 o
   5  -5  10          1.07          0.63         0.47 o
   6  -5  10          1.15          0.48         0.52 o
  -8  -4  10          0.02         -0.41         0.41 o
  -7  -4  10         10.67          9.10         0.61 o
  -6  -4  10         12.49         11.54         0.61 o
  -5  -4  10         18.80         19.68         0.65 o
  -4  -4  10         11.58         11.26         0.82 o
  -3  -4  10        472.66        462.10         5.68 o
  -2  -4  10         45.87         41.91         0.82 o
  -1  -4  10        140.97        144.11         1.92 o
   0  -4  10        242.60        245.09         3.07 o
   1  -4  10         23.43         23.32         0.63 o
   2  -4  10         20.29         22.70         0.63 o
   3  -4  10         18.96         17.64         0.66 o
   4  -4  10          6.70          6.86         0.50 o
   5  -4  10          2.65          1.90         0.45 o
   6  -4  10          5.70          6.57         0.69 o
  -9  -3  10          2.57          2.73         0.58 o
  -8  -3  10          0.18         -0.38         0.38 o
  -7  -3  10          1.74          1.68         0.40 o
  -6  -3  10          0.21          0.10         0.35 o
  -5  -3  10         52.95         52.08         1.06 o
  -4  -3  10        193.44        178.92         2.65 o
  -3  -3  10        335.29        323.59         6.99 o
  -2  -3  10        125.75        117.50         2.19 o
  -1  -3  10         32.51         31.75         0.75 o
   0  -3  10          5.91          5.59         0.25 o
   1  -3  10         38.51         43.27         0.79 o
   2  -3  10         84.17         83.96         1.21 o
   3  -3  10          9.26          8.71         0.50 o
   4  -3  10          4.84          6.50         0.52 o
   5  -3  10         57.66         59.03         1.44 o
   6  -3  10          6.02          5.42         0.60 o
  -9  -2  10          0.18         -0.11         0.43 o
  -8  -2  10          0.00          0.00         0.38 o
  -7  -2  10          7.78          8.03         0.51 o
  -6  -2  10         36.94         36.16         1.09 o
  -5  -2  10        236.11        230.16         3.37 o
  -4  -2  10          0.28         -0.23         0.37 o
  -3  -2  10         18.27         18.23         1.63 o
  -2  -2  10         59.88         55.26         1.89 o
  -1  -2  10         13.79         16.66         1.69 o
   0  -2  10         42.65         38.45         0.72 o
   1  -2  10         14.50         13.83         0.48 o
   2  -2  10          7.81          8.90         0.39 o
   3  -2  10         64.90         64.25         1.56 o
   4  -2  10         10.30         11.50         0.72 o
   5  -2  10          4.28          4.28         0.53 o
   6  -2  10          5.46          5.63         0.61 o
  -9  -1  10          1.33          1.58         0.48 o
  -8  -1  10          8.68          8.58         0.80 o
  -7  -1  10          6.87          7.75         0.45 o
  -6  -1  10         21.64         22.47         0.69 o
  -5  -1  10          8.99          7.91         0.38 o
  -4  -1  10        181.66        172.46         3.96 o
  -3  -1  10          1.23          1.78         0.90 o
  -2  -1  10          6.29          5.21         0.69 o
  -1  -1  10          0.68          0.73         0.26 o
   0  -1  10          0.77         -0.01         0.16 o
   1  -1  10         34.69         30.30         0.73 o
   2  -1  10         44.00         45.77         1.04 o
   3  -1  10         83.44         82.60         1.86 o
   4  -1  10          0.05          0.11         0.40 o
   5  -1  10          1.48          1.92         0.52 o
  -9   0  10          1.73          1.60         0.47 o
  -8   0  10         11.86          9.68         0.63 o
  -7   0  10          0.88          0.34         0.29 o
  -6   0  10          7.14          6.43         0.40 o
  -5   0  10          0.00         -0.28         0.28 o
  -4   0  10          0.08          0.07         0.21 o
  -3   0  10          0.10          0.27         0.19 o
  -2   0  10         29.24         21.07         0.57 o
  -1   0  10          5.37          3.46         0.25 o
   0   0  10          1.66          0.83         0.27 o
   1   0  10        142.93        131.76         1.86 o
   2   0  10          6.86          7.06         0.44 o
   3   0  10          0.59          1.01         0.39 o
   4   0  10          1.27          1.86         0.46 o
   5   0  10          0.87          1.88         0.56 o
  -9   1  10          1.52          0.89         0.41 o
  -8   1  10          5.31          4.73         0.44 o
  -7   1  10          0.20          0.44         0.30 o
  -6   1  10          0.97          0.41         0.25 o
  -5   1  10         10.22          8.51         0.35 o
  -4   1  10          2.21          2.02         0.17 o
  -3   1  10          0.48          0.14         0.20 o
  -2   1  10         47.68         31.52         0.64 o
  -1   1  10         72.31         56.52         1.01 o
   0   1  10         39.11         32.76         0.78 o
   1   1  10         25.25         25.79         0.74 o
   2   1  10         31.07         31.07         1.01 o
   3   1  10          2.45          2.17         0.71 o
   4   1  10          0.00         -0.26         0.40 o
   5   1  10          1.09          1.12         0.52 o
  -9   2  10          0.02         -0.32         0.38 o
  -8   2  10         11.00          9.86         0.56 o
  -7   2  10          7.59          6.59         0.42 o
  -6   2  10          4.80          3.98         0.38 o
  -5   2  10          6.07          5.37         0.31 o
  -4   2  10         80.04         63.15         0.95 o
  -3   2  10          1.12          0.68         0.18 o
  -2   2  10         66.27         52.74         0.88 o
  -1   2  10         28.58         28.20         0.70 o
   0   2  10          3.19          2.68         0.25 o
   1   2  10          3.71          4.73         0.49 o
   2   2  10          5.33          4.08         0.49 o
   3   2  10          3.82          3.65         0.67 o
   4   2  10          5.72          5.65         0.65 o
  -9   3  10          0.08         -0.38         0.38 o
  -8   3  10          0.01          0.60         0.34 o
  -7   3  10          4.40          2.90         0.35 o
  -6   3  10          2.81          1.92         0.35 o
  -5   3  10         19.14         18.20         0.52 o
  -4   3  10         27.24         24.02         0.75 o
  -3   3  10          0.81          0.37         0.20 o
  -2   3  10          0.46          0.62         0.20 o
  -1   3  10          3.40          3.94         0.39 o
   0   3  10          5.24          5.65         0.41 o
   1   3  10          0.01         -0.27         0.31 o
   2   3  10          4.17          4.29         0.52 o
   3   3  10         14.50         16.03         0.91 o
   4   3  10          5.50          8.36         0.77 o
  -9   4  10          0.00          0.28         0.44 o
  -8   4  10          0.27         -0.18         0.34 o
  -7   4  10         10.00          8.62         0.51 o
  -6   4  10         38.51         38.59         0.92 o
  -5   4  10          2.50          2.50         0.35 o
  -4   4  10          1.51          0.70         0.24 o
  -3   4  10          7.19          6.39         0.36 o
  -2   4  10          0.76          1.00         0.24 o
  -1   4  10         13.48         12.72         0.63 o
   0   4  10          0.17          0.05         0.35 o
   1   4  10          0.74          1.08         0.34 o
   2   4  10          2.90          4.38         0.50 o
   3   4  10          0.40          0.68         0.42 o
  -9   5  10          3.30          1.91         0.53 o
  -8   5  10          8.56          8.98         0.73 o
  -7   5  10          0.12         -0.03         0.33 o
  -6   5  10          0.80          1.12         0.34 o
  -5   5  10          1.75          1.45         0.31 o
  -4   5  10          1.77          2.14         0.30 o
  -3   5  10          5.25          5.17         0.38 o
  -2   5  10          1.52          0.54         0.33 o
  -1   5  10          0.14          0.76         0.36 o
   0   5  10          0.00          0.27         0.38 o
   1   5  10         15.47         15.31         0.88 o
   2   5  10          3.18          5.39         0.78 o
  -8   6  10          3.66          5.26         0.58 o
  -7   6  10          0.83          0.65         0.39 o
  -6   6  10          1.05          1.03         0.36 o
  -5   6  10          4.15          4.75         0.58 o
  -4   6  10          1.41          0.94         0.28 o
  -3   6  10          0.25          0.20         0.31 o
  -2   6  10          1.83          3.26         0.46 o
  -1   6  10          6.24          6.27         0.59 o
   0   6  10         10.84         14.64         0.91 o
   1   6  10          0.94          0.21         0.49 o
  -8   7  10          0.59          0.60         0.98 o
  -7   7  10          0.95          0.88         0.49 o
  -6   7  10          0.15          0.02         0.37 o
  -5   7  10          0.18          0.56         0.36 o
  -4   7  10          6.93          7.15         0.45 o
  -3   7  10          2.43          2.53         0.45 o
  -2   7  10          0.34          0.28         0.45 o
  -1   7  10          2.42          2.64         0.56 o
   0   7  10          7.62          8.44         0.76 o
  -6   8  10          1.63          1.87         0.46 o
  -5   8  10          5.55          7.25         0.59 o
  -4   8  10          2.91          2.05         0.47 o
  -3   8  10          0.73          1.15         0.56 o
  -2   8  10          0.45          0.09         0.47 o
   0 -12  11          0.08          0.32         0.52 o
   1 -12  11          0.18          0.36         0.50 o
  -3 -11  11          4.37          3.07         1.33 o
  -2 -11  11          1.68          1.96         0.51 o
  -1 -11  11          0.14          0.16         0.44 o
   0 -11  11          2.37          2.95         0.50 o
   1 -11  11          0.24          0.65         0.47 o
   2 -11  11          0.66         -0.46         0.49 o
   3 -11  11          0.02          0.13         0.53 o
  -4 -10  11          0.28          0.43         0.50 o
  -3 -10  11          0.23          1.26         0.46 o
  -2 -10  11          8.33         10.30         0.64 o
  -1 -10  11          0.01          0.37         0.37 o
   0 -10  11          0.43          0.16         0.35 o
   1 -10  11          0.03         -0.36         0.42 o
   2 -10  11          0.02         -0.15         0.42 o
   3 -10  11          0.07         -0.12         0.47 o
   4 -10  11          0.13          0.12         0.52 o
  -5  -9  11         11.43         16.96         0.88 o
  -4  -9  11         19.42         26.63         1.03 o
  -3  -9  11          3.25          3.69         0.46 o
  -2  -9  11          0.66          1.74         0.38 o
  -1  -9  11          0.00         -0.13         0.32 o
   0  -9  11          1.77          1.32         0.37 o
   1  -9  11          0.21         -0.34         0.34 o
   2  -9  11          5.65          5.67         0.58 o
   3  -9  11          0.18          0.25         0.45 o
   4  -9  11          0.14          0.67         0.48 o
   5  -9  11         12.69         11.92         0.86 o
  -6  -8  11         21.18         29.43         1.24 o
  -5  -8  11          3.46          4.02         0.55 o
  -4  -8  11          6.67          8.30         0.55 o
  -3  -8  11          3.53          3.29         0.40 o
  -2  -8  11          0.11          0.21         0.28 o
  -1  -8  11          9.98          9.55         0.51 o
   0  -8  11          6.02          6.15         0.45 o
   1  -8  11         12.76         11.81         0.65 o
   2  -8  11         20.23         19.86         0.85 o
   3  -8  11         57.21         57.70         1.53 o
   4  -8  11          0.98          0.57         0.48 o
   5  -8  11          5.30          4.70         0.63 o
  -6  -7  11          6.36          5.91         0.59 o
  -5  -7  11          1.36          2.26         0.39 o
  -4  -7  11          0.99          1.44         0.35 o
  -3  -7  11          3.16          2.30         0.39 o
  -2  -7  11          0.09         -0.03         0.20 o
  -1  -7  11          0.00         -0.21         0.21 o
   0  -7  11         21.76         21.35         0.94 o
   1  -7  11        131.88        139.64         2.58 o
   2  -7  11          0.38         -0.27         0.33 o
   3  -7  11          8.73          8.02         0.79 o
   4  -7  11         23.07         26.19         1.04 o
   5  -7  11          0.02          0.00         0.46 o
  -7  -6  11          6.44          5.92         0.61 o
  -6  -6  11          2.19          4.14         0.49 o
  -5  -6  11          0.98          0.76         0.52 o
  -4  -6  11          0.70          1.20         0.35 o
  -3  -6  11          9.37         11.52         0.55 o
  -2  -6  11          0.06         -0.18         0.22 o
  -1  -6  11          1.61          2.40         0.28 o
   0  -6  11         19.09         20.03         0.60 o
   1  -6  11          0.02          0.49         0.24 o
   2  -6  11         53.60         59.63         1.21 o
   3  -6  11         12.16         14.70         0.64 o
   4  -6  11         13.64         15.59         0.80 o
   5  -6  11          3.33          3.96         0.58 o
  -8  -5  11          3.49          4.23         0.83 o
  -7  -5  11          0.74          1.22         0.58 o
  -6  -5  11          1.47          2.01         0.52 o
  -5  -5  11         41.10         38.99         1.21 o
  -4  -5  11          2.63          3.96         0.32 o
  -3  -5  11         28.20         26.92         0.82 o
  -2  -5  11         26.08         23.53         0.57 o
  -1  -5  11         31.32         32.84         0.68 o
   0  -5  11          4.47          4.56         0.28 o
   1  -5  11          7.65          7.31         0.36 o
   2  -5  11          7.85          8.79         0.50 o
   3  -5  11          1.30          1.16         0.32 o
   4  -5  11          3.58          4.32         0.47 o
   5  -5  11          0.18          0.05         0.45 o
  -8  -4  11          0.17         -0.44         0.56 o
  -7  -4  11          3.00          1.16         0.53 o
  -6  -4  11          9.80         10.96         0.68 o
  -5  -4  11          5.35          4.36         0.31 o
  -4  -4  11          1.63          1.50         0.25 o
  -3  -4  11         78.82         74.43         1.13 o
  -2  -4  11         15.66         15.38         0.37 o
  -1  -4  11          4.30          3.84         0.31 o
   0  -4  11         32.58         30.23         0.61 o
   1  -4  11          2.16          2.42         0.28 o
   2  -4  11          0.08         -0.15         0.27 o
   3  -4  11          0.70          0.14         0.28 o
   4  -4  11          3.05          1.65         0.40 o
   5  -4  11          3.61          3.96         0.60 o
  -8  -3  11          4.66          4.58         0.67 o
  -7  -3  11          8.69         10.10         0.70 o
  -6  -3  11          0.98          1.07         0.38 o
  -5  -3  11          0.00         -0.22         0.22 o
  -4  -3  11          0.03         -0.21         0.28 o
  -3  -3  11          5.41          4.81         0.46 o
  -2  -3  11         67.98         62.27         1.17 o
  -1  -3  11          8.12          7.18         0.77 o
   0  -3  11         10.48         10.55         0.34 o
   1  -3  11         16.49         17.96         0.50 o
   2  -3  11          4.99          5.10         0.43 o
   3  -3  11          0.40          0.59         0.31 o
   4  -3  11         33.22         35.70         1.04 o
   5  -3  11          8.52          9.24         0.74 o
  -9  -2  11          1.81          1.90         0.79 o
  -8  -2  11          0.54          0.77         0.51 o
  -7  -2  11          4.97          2.98         0.49 o
  -6  -2  11          0.00         -0.02         0.36 o
  -5  -2  11          6.44          6.16         0.34 o
  -4  -2  11          4.23          3.98         1.11 o
  -3  -2  11          4.52          3.19         1.04 o
  -2  -2  11          0.16         -0.33         0.76 o
  -1  -2  11          0.90          0.70         0.30 o
   0  -2  11          4.76          4.59         0.54 o
   1  -2  11         16.65         15.19         1.11 o
   2  -2  11         30.03         27.52         0.86 o
   3  -2  11          6.81          7.13         0.55 o
   4  -2  11          1.38          1.58         0.68 o
   5  -2  11          1.00          0.66         0.42 o
  -9  -1  11          1.67          0.69         0.54 o
  -8  -1  11          1.25          0.96         0.49 o
  -7  -1  11          3.67          3.69         0.53 o
  -6  -1  11         33.82         30.82         0.80 o
  -5  -1  11         25.25         23.48         0.69 o
  -4  -1  11          0.03         -0.06         0.30 o
  -3  -1  11         11.21         10.08         0.92 o
  -2  -1  11          2.45          1.79         0.95 o
  -1  -1  11        102.74         85.41         2.13 o
   0  -1  11         91.09         74.71         1.34 o
   1  -1  11          6.31          5.40         0.36 o
   2  -1  11         25.75         24.38         0.82 o
   3  -1  11          0.03          0.01         0.34 o
   4  -1  11          2.38          3.27         0.52 o
   5  -1  11          0.12         -0.15         0.45 o
  -9   0  11          0.01         -0.45         0.45 o
  -8   0  11          3.16          4.10         0.55 o
  -7   0  11         16.69         17.87         1.10 o
  -6   0  11          0.93          0.45         0.40 o
  -5   0  11         18.10         16.69         0.49 o
  -4   0  11         23.94         18.90         0.60 o
  -3   0  11        123.43        100.57         2.16 o
  -2   0  11         57.05         43.08         1.81 o
  -1   0  11         93.04         76.69         1.24 o
   0   0  11          3.25          3.02         0.27 o
   1   0  11          0.02          0.29         0.30 o
   2   0  11          0.87          1.03         0.35 o
   3   0  11          6.35          7.05         0.77 o
   4   0  11          2.04          0.62         0.56 o
  -9   1  11          2.44          1.96         0.56 o
  -8   1  11          2.52          2.90         0.52 o
  -7   1  11          9.22          9.09         1.10 o
  -6   1  11          1.27          1.55         0.28 o
  -5   1  11         27.69         25.45         0.57 o
  -4   1  11          0.01          0.11         0.17 o
  -3   1  11        190.31        159.86         2.36 o
  -2   1  11          3.02          2.43         0.21 o
  -1   1  11          0.75          0.32         0.20 o
   0   1  11          8.53          6.66         0.39 o
   1   1  11         33.70         36.75         1.00 o
   2   1  11          1.70          1.54         0.39 o
   3   1  11          0.13         -0.21         0.37 o
   4   1  11          0.12          0.41         0.46 o
  -9   2  11          3.73          3.86         0.62 o
  -8   2  11          0.00         -0.40         0.40 o
  -7   2  11          0.38         -0.10         0.35 o
  -6   2  11          0.12         -0.07         0.28 o
  -5   2  11         87.54         77.62         1.17 o
  -4   2  11          5.96          3.91         0.26 o
  -3   2  11          1.14          1.66         0.21 o
  -2   2  11          9.04          8.14         0.68 o
  -1   2  11         46.77         43.56         0.95 o
   0   2  11          0.00          0.32         0.32 o
   1   2  11          2.17          1.52         0.67 o
   2   2  11          3.57          1.61         0.43 o
   3   2  11          4.28          5.31         1.36 o
  -9   3  11          0.10          0.66         0.52 o
  -8   3  11          0.51          0.56         0.44 o
  -7   3  11          6.27          4.98         0.58 o
  -6   3  11          1.82          1.77         0.35 o
  -5   3  11          0.98          1.41         0.26 o
  -4   3  11         18.79         15.89         0.83 o
  -3   3  11          1.59          1.29         0.24 o
  -2   3  11          0.09          0.00         0.24 o
  -1   3  11          4.38          3.46         0.44 o
   0   3  11          0.67         -0.05         0.28 o
   1   3  11          1.17          0.55         0.38 o
   2   3  11          4.25          5.25         0.60 o
   3   3  11          7.52          8.28         0.74 o
  -9   4  11          1.07          0.81         0.95 o
  -8   4  11          1.62          1.22         0.58 o
  -7   4  11          0.09          0.49         0.50 o
  -6   4  11          2.40          1.47         0.46 o
  -5   4  11          0.60          0.48         0.32 o
  -4   4  11          0.00         -0.03         0.28 o
  -3   4  11          4.28          3.85         0.39 o
  -2   4  11          5.28          5.90         0.53 o
  -1   4  11          0.91          0.65         0.47 o
   0   4  11          0.17          0.33         0.30 o
   1   4  11          1.91          1.81         0.42 o
   2   4  11          3.65          3.71         0.51 o
  -8   5  11          1.44          0.81         0.56 o
  -7   5  11          0.69          0.10         0.49 o
  -6   5  11          1.08          0.58         0.63 o
  -5   5  11          0.28         -0.04         0.40 o
  -4   5  11          9.82         11.77         0.99 o
  -3   5  11          0.56         -0.10         0.37 o
  -2   5  11          6.25          6.27         0.73 o
  -1   5  11         22.64         25.87         0.97 o
   0   5  11          3.04          3.58         0.53 o
   1   5  11          9.66          8.45         0.73 o
  -8   6  11          2.99          3.05         1.08 o
  -7   6  11          3.88          3.45         0.69 o
  -6   6  11          1.13          1.72         0.49 o
  -5   6  11          0.83          1.28         0.46 o
  -4   6  11          6.00          8.40         0.68 o
  -3   6  11         50.60         56.15         1.61 o
  -2   6  11          2.91          3.74         0.74 o
  -1   6  11          2.55          3.01         0.55 o
   0   6  11          6.80          6.80         0.96 o
  -7   7  11          2.14          3.34         1.11 o
  -6   7  11          1.89          1.56         0.57 o
  -5   7  11          8.07          9.24         0.77 o
  -4   7  11         15.17         16.42         1.07 o
  -3   7  11          0.94          0.22         0.70 o
  -2   7  11         18.25         15.50         1.16 o
  -1   7  11          0.87          0.82         0.49 o
  -2 -11  12          5.30          8.38         0.96 o
  -1 -11  12         11.84         16.13         0.82 o
   0 -11  12          0.11         -0.08         0.43 o
   1 -11  12          5.29          5.85         1.06 o
   2 -11  12          2.86          3.26         0.60 o
  -3 -10  12          5.58          6.86         0.75 o
  -2 -10  12          0.60         -0.14         0.48 o
  -1 -10  12          0.71          0.19         0.44 o
   0 -10  12          0.10          0.29         0.36 o
   1 -10  12          0.01         -0.31         0.39 o
   2 -10  12          1.29          0.51         0.46 o
   3 -10  12          9.77          9.95         0.97 o
  -4  -9  12          0.57          0.75         0.53 o
  -3  -9  12          0.11         -0.01         0.46 o
  -2  -9  12          0.04         -0.25         0.42 o
  -1  -9  12          3.83          4.55         0.59 o
   0  -9  12          0.56          0.10         0.32 o
   1  -9  12          0.24         -0.35         0.35 o
   2  -9  12          5.42          4.43         0.51 o
   3  -9  12          5.97          6.24         0.60 o
   4  -9  12          0.22         -0.01         0.46 o
  -5  -8  12          1.57          2.68         0.59 o
  -4  -8  12          0.38          0.02         0.45 o
  -3  -8  12          2.80          2.48         0.51 o
  -2  -8  12          7.34          7.44         0.63 o
  -1  -8  12          6.17          6.48         0.60 o
   0  -8  12          0.21          0.03         0.40 o
   1  -8  12          0.52          0.83         0.35 o
   2  -8  12          2.50          2.05         0.42 o
   3  -8  12          6.48          6.95         0.69 o
   4  -8  12          0.01         -0.02         0.43 o
  -6  -7  12          0.01         -0.33         0.48 o
  -5  -7  12          0.02          0.98         0.63 o
  -4  -7  12         13.09         15.36         0.84 o
  -3  -7  12          9.89         11.22         0.69 o
  -2  -7  12          0.03         -0.28         0.29 o
  -1  -7  12          0.00         -0.30         0.30 o
   0  -7  12         27.56         25.94         1.03 o
   1  -7  12          0.05          0.41         0.53 o
   2  -7  12          5.20          5.92         0.48 o
   3  -7  12          3.20          2.70         0.46 o
   4  -7  12          1.90          2.21         0.52 o
  -7  -6  12          0.34          0.32         0.54 o
  -6  -6  12          6.04          4.33         0.60 o
  -5  -6  12         34.70         43.46         1.62 o
  -4  -6  12          1.33          0.81         0.34 o
  -3  -6  12         20.63         21.91         0.63 o
  -2  -6  12         31.71         32.42         0.74 o
  -1  -6  12          9.11          8.65         0.41 o
   0  -6  12          5.44          5.19         0.36 o
   1  -6  12          4.50          3.79         0.43 o
   2  -6  12          5.87          6.02         0.39 o
   3  -6  12          3.30          3.91         0.46 o
   4  -6  12          0.47          0.73         0.42 o
   5  -6  12          0.05         -0.45         0.45 o
  -7  -5  12         17.19         19.77         1.02 o
  -6  -5  12          0.85          0.87         0.47 o
  -5  -5  12          1.24          0.46         0.38 o
  -4  -5  12         35.57         36.09         0.92 o
  -3  -5  12          1.65          1.56         0.25 o
  -2  -5  12         11.70         11.61         0.61 o
  -1  -5  12          7.75          6.58         0.42 o
   0  -5  12          2.17          2.24         0.25 o
   1  -5  12          0.67          0.29         0.37 o
   2  -5  12          0.81          0.40         0.35 o
   3  -5  12          0.10         -0.29         0.29 o
   4  -5  12          3.82          2.71         0.49 o
   5  -5  12          8.25          8.29         0.71 o
  -8  -4  12          0.05         -0.27         0.51 o
  -7  -4  12          0.09          0.35         0.45 o
  -6  -4  12         20.50         21.38         1.67 o
  -5  -4  12          1.65          0.82         0.33 o
  -4  -4  12         18.12         15.66         0.51 o
  -3  -4  12          5.96          6.02         0.27 o
  -2  -4  12          5.36          5.13         0.28 o
  -1  -4  12         14.94         14.23         0.50 o
   0  -4  12          8.88          8.90         0.36 o
   1  -4  12          5.47          4.62         0.33 o
   2  -4  12          6.04          6.83         0.53 o
   3  -4  12         23.11         24.55         0.80 o
   4  -4  12          4.24          4.44         0.49 o
   5  -4  12          1.71          2.50         0.55 o
  -8  -3  12          1.71          3.35         0.97 o
  -7  -3  12          1.63          1.37         0.48 o
  -6  -3  12          7.75          8.41         0.71 o
  -5  -3  12          7.02          6.67         0.36 o
  -4  -3  12          0.56          0.80         0.19 o
  -3  -3  12         34.95         33.08         1.03 o
  -2  -3  12          0.61         -0.29         0.53 o
  -1  -3  12          3.50          3.48         0.31 o
   0  -3  12         14.77         13.76         0.42 o
   1  -3  12         62.23         59.51         1.05 o
   2  -3  12          7.60          7.83         0.56 o
   3  -3  12          4.57          4.16         0.41 o
   4  -3  12          0.52          1.05         0.38 o
  -8  -2  12         13.90         16.66         0.92 o
  -7  -2  12          0.02         -0.27         0.37 o
  -6  -2  12         11.70         11.28         0.62 o
  -5  -2  12         18.61         18.67         0.57 o
  -4  -2  12          0.32         -0.01         0.30 o
  -3  -2  12          0.02         -0.70         0.70 o
  -2  -2  12          6.36          5.94         0.79 o
  -1  -2  12         45.02         43.91         1.85 o
   0  -2  12          1.02          1.19         0.37 o
   1  -2  12          4.99          4.12         0.36 o
   2  -2  12          0.03         -0.38         0.38 o
   3  -2  12          0.81          0.50         0.35 o
   4  -2  12          0.59          0.96         0.40 o
  -8  -1  12          0.43         -0.42         0.42 o
  -7  -1  12          1.11          1.11         0.40 o
  -6  -1  12          1.66          1.35         0.31 o
  -5  -1  12          2.95          2.47         0.31 o
  -4  -1  12          7.52          6.44         0.77 o
  -3  -1  12          0.55          0.76         0.59 o
  -2  -1  12         35.69         28.83         1.95 o
  -1  -1  12         17.30         14.51         0.40 o
   0  -1  12          0.23          0.97         0.23 o
   1  -1  12          2.45          2.55         0.40 o
   2  -1  12          4.50          5.08         1.32 o
   3  -1  12          5.78          6.30         0.61 o
   4  -1  12          2.35          2.53         0.52 o
  -9   0  12          0.26          0.43         0.87 o
  -8   0  12          0.07          0.18         0.43 o
  -7   0  12          7.70          6.99         0.56 o
  -6   0  12          3.28          3.08         0.30 o
  -5   0  12          3.55          3.15         0.25 o
  -4   0  12          2.75          2.08         0.25 o
  -3   0  12         22.79         18.63         1.23 o
  -2   0  12         25.02         21.07         1.05 o
  -1   0  12          7.96          6.84         0.41 o
   0   0  12          1.34          1.61         0.26 o
   1   0  12          8.84          9.66         0.61 o
   2   0  12          2.07          2.78         0.56 o
   3   0  12          0.34          0.57         0.39 o
   4   0  12          0.59          0.30         0.61 o
  -9   1  12          1.65          0.35         0.84 o
  -8   1  12          1.33          0.78         0.46 o
  -7   1  12          0.15          0.05         0.35 o
  -6   1  12          8.36          9.92         0.47 o
  -5   1  12          0.54          0.33         0.19 o
  -4   1  12         15.75         14.33         0.49 o
  -3   1  12          1.41          0.75         0.16 o
  -2   1  12         10.45          9.22         0.38 o
  -1   1  12          0.08          0.19         0.21 o
   0   1  12          0.40          0.33         0.32 o
   1   1  12          5.56          7.07         0.70 o
   2   1  12          0.03          0.42         0.48 o
   3   1  12          3.46          4.21         0.75 o
  -8   2  12          6.48          8.11         1.26 o
  -7   2  12          4.11          3.79         0.59 o
  -6   2  12          0.37          0.57         0.30 o
  -5   2  12          1.74          2.06         0.24 o
  -4   2  12          5.05          5.23         0.41 o
  -3   2  12          0.33          0.19         0.19 o
  -2   2  12          0.33          0.53         0.23 o
  -1   2  12         31.61         33.83         1.03 o
   0   2  12          0.55          0.32         0.39 o
   1   2  12          0.58          1.26         0.62 o
   2   2  12          3.98          4.67         0.73 o
   3   2  12          1.13         -0.27         1.02 o
  -8   3  12          0.29          0.38         0.55 o
  -7   3  12          0.13          0.87         0.52 o
  -6   3  12          0.10          0.01         0.30 o
  -5   3  12          2.79          2.08         0.34 o
  -4   3  12          6.12          7.26         0.37 o
  -3   3  12         14.75         15.84         0.52 o
  -2   3  12          0.00         -0.07         0.34 o
  -1   3  12          0.16          0.34         0.36 o
   0   3  12         60.57         67.38         4.64 o
   1   3  12          0.80          0.60         0.69 o
   2   3  12          7.94          9.10         0.98 o
  -8   4  12          0.00         -0.28         0.90 o
  -7   4  12          5.39          4.96         0.62 o
  -6   4  12          3.28          3.63         0.54 o
  -5   4  12          0.17          0.35         0.38 o
  -4   4  12          9.36         11.70         0.58 o
  -3   4  12          0.06          0.13         0.37 o
  -2   4  12         79.55         98.31         3.46 o
  -1   4  12          1.14          1.31         0.59 o
   0   4  12          6.55          9.31         0.69 o
   1   4  12         11.55         10.93         0.79 o
  -7   5  12          0.16          0.70         0.64 o
  -6   5  12         11.95         11.65         0.78 o
  -5   5  12          0.86          0.90         0.45 o
  -4   5  12         18.32         22.94         1.73 o
  -3   5  12         13.17         18.18         1.60 o
  -2   5  12         10.92         12.78         1.00 o
  -1   5  12         22.65         26.72         1.43 o
   0   5  12          0.07          0.44         0.61 o
  -6   6  12          0.37          0.37         0.46 o
  -5   6  12         26.38         31.88         1.24 o
  -4   6  12         10.76         13.87         1.17 o
  -3   6  12          1.18          0.82         0.61 o
  -2   6  12          1.55          1.83         0.76 o
  -1   6  12          0.49          0.86         0.72 o
  -2 -10  13          0.05          0.13         0.55 o
  -1 -10  13          0.41         -0.05         0.50 o
   0 -10  13          2.55          4.63         0.73 o
   1 -10  13          5.61          3.88         0.74 o
   2 -10  13          1.53          2.45         0.71 o
  -4  -9  13          0.00          0.33         0.51 o
  -3  -9  13          1.60          1.74         0.56 o
  -2  -9  13          3.07          4.16         0.60 o
  -1  -9  13          4.21          5.45         0.65 o
   0  -9  13          1.52          0.46         0.51 o
   1  -9  13          0.29          0.64         0.55 o
   2  -9  13         18.30         19.36         1.20 o
   3  -9  13          0.14          0.75         0.60 o
  -5  -8  13          0.88          1.59         0.52 o
  -4  -8  13          0.54          0.11         0.45 o
  -3  -8  13          7.28          9.98         0.73 o
  -2  -8  13          0.09         -0.61         0.72 o
  -1  -8  13          2.39          3.28         1.09 o
   0  -8  13         29.86         33.35         2.40 o
   1  -8  13          0.75          1.27         0.52 o
   2  -8  13          4.38          7.36         0.86 o
   3  -8  13          0.45          0.87         0.75 o
  -6  -7  13          0.08          0.54         0.70 o
  -5  -7  13          0.09         -0.31         0.44 o
  -4  -7  13          5.04          5.59         0.59 o
  -3  -7  13          5.13          5.96         0.73 o
  -2  -7  13         24.80         27.26         0.88 o
  -1  -7  13          3.80          4.15         0.44 o
   0  -7  13         32.58         35.68         1.79 o
   1  -7  13          3.53          3.11         0.78 o
   2  -7  13          0.41          0.65         0.55 o
   3  -7  13          0.65          0.81         0.53 o
   4  -7  13          0.58         -0.55         0.76 o
  -6  -6  13          2.61          2.36         0.52 o
  -5  -6  13         13.07         15.38         1.15 o
  -4  -6  13          3.12          3.60         0.41 o
  -3  -6  13          3.50          2.93         0.89 o
  -2  -6  13         29.36         28.69         1.03 o
  -1  -6  13          0.34          0.59         0.25 o
   0  -6  13          3.05          3.47         0.41 o
   1  -6  13          0.04         -0.37         0.37 o
   2  -6  13          2.92          3.31         0.48 o
   3  -6  13          3.31          2.93         0.61 o
   4  -6  13          7.90          8.27         0.87 o
  -7  -5  13          4.12          4.05         0.59 o
  -6  -5  13          4.83          5.24         0.59 o
  -5  -5  13          8.67         10.30         0.56 o
  -4  -5  13          5.39          5.32         0.34 o
  -3  -5  13          0.07         -0.11         0.21 o
  -2  -5  13         22.13         23.29         0.55 o
  -1  -5  13          4.41          5.00         0.30 o
   0  -5  13          1.32          1.45         0.24 o
   1  -5  13          2.12          1.84         0.33 o
   2  -5  13         12.94         13.09         0.71 o
   3  -5  13          4.68          5.08         0.58 o
   4  -5  13          1.85          1.76         0.84 o
  -7  -4  13         20.48         25.76         1.19 o
  -6  -4  13          1.16          0.88         0.47 o
  -5  -4  13          0.00         -0.19         0.20 o
  -4  -4  13         18.34         17.86         0.48 o
  -3  -4  13         12.57         13.77         0.65 o
  -2  -4  13          0.21          0.19         0.25 o
  -1  -4  13          0.74          0.63         0.23 o
   0  -4  13          1.75          1.61         0.25 o
   1  -4  13          3.33          3.42         0.59 o
   2  -4  13          0.09          0.06         0.36 o
   3  -4  13          0.86          1.21         0.44 o
   4  -4  13          0.20         -0.09         0.74 o
  -8  -3  13          0.76         -0.82         0.82 o
  -7  -3  13          1.29          1.33         0.65 o
  -6  -3  13          0.77          1.07         0.37 o
  -5  -3  13         10.10         10.35         0.45 o
  -4  -3  13          3.10          2.78         0.33 o
  -3  -3  13          0.22          0.03         0.93 o
  -2  -3  13          0.96          0.89         0.95 o
  -1  -3  13          0.91          0.74         0.16 o
   0  -3  13         12.80         11.44         0.41 o
   1  -3  13         11.91         12.72         0.57 o
   2  -3  13          0.02         -0.45         0.45 o
   3  -3  13          0.08         -0.40         0.40 o
   4  -3  13          0.54          0.56         0.49 o
  -8  -2  13          2.17          1.44         0.50 o
  -7  -2  13          3.07          2.62         0.48 o
  -6  -2  13         10.29         10.09         0.59 o
  -5  -2  13          8.69          7.98         0.38 o
  -4  -2  13          3.06          4.06         1.28 o
  -3  -2  13          8.98         10.18         1.57 o
  -2  -2  13          5.64          6.12         1.15 o
  -1  -2  13         30.37         27.33         0.52 o
   0  -2  13          0.76          0.35         0.22 o
   1  -2  13          5.40          5.22         0.48 o
   2  -2  13          0.12          0.21         0.46 o
   3  -2  13         11.10         10.80         0.74 o
  -8  -1  13          1.77          1.02         0.48 o
  -7  -1  13          3.52          3.41         0.47 o
  -6  -1  13          0.08         -0.31         0.34 o
  -5  -1  13         19.23         18.29         0.49 o
  -4  -1  13          4.14          4.64         1.30 o
  -3  -1  13          5.80          4.58         0.83 o
  -2  -1  13          0.52         -0.09         0.73 o
  -1  -1  13         11.33          9.44         0.37 o
   0  -1  13          2.36          2.55         0.29 o
   1  -1  13          4.19          4.50         0.59 o
   2  -1  13          9.58          9.21         0.84 o
   3  -1  13          2.37          1.92         0.64 o
  -8   0  13          0.01          0.04         0.41 o
  -7   0  13          4.49          3.78         0.47 o
  -6   0  13          9.47         11.36         0.50 o
  -5   0  13          2.97          2.88         0.25 o
  -4   0  13          1.71         -0.35         0.58 o
  -3   0  13          0.42          0.06         0.79 o
  -2   0  13          0.38          0.44         0.37 o
  -1   0  13          0.32         -0.10         0.20 o
   0   0  13         16.66         15.02         0.72 o
   1   0  13          5.39          5.42         1.35 o
   2   0  13          1.25          1.58         0.56 o
   3   0  13          4.76          5.18         0.77 o
  -8   1  13          0.89          1.63         0.66 o
  -7   1  13          2.75          3.32         0.48 o
  -6   1  13          2.47          3.65         0.43 o
  -5   1  13          0.01         -0.12         0.19 o
  -4   1  13          3.00          1.78         0.29 o
  -3   1  13          0.04         -0.07         0.17 o
  -2   1  13          0.18          0.07         0.27 o
  -1   1  13          0.44          0.41         0.25 o
   0   1  13          0.02         -0.03         0.38 o
   1   1  13         14.52         16.93         1.07 o
   2   1  13         15.10         15.45         1.31 o
  -8   2  13         15.29         19.91         0.97 o
  -7   2  13          2.53          2.72         0.48 o
  -6   2  13          5.75          5.56         0.42 o
  -5   2  13          1.68          1.90         0.28 o
  -4   2  13          1.04          0.76         0.22 o
  -3   2  13          6.22          5.32         0.41 o
  -2   2  13          0.74          0.19         0.31 o
  -1   2  13          3.54          2.94         0.44 o
   0   2  13         19.94         23.80         1.95 o
   1   2  13          0.95          1.65         0.86 o
  -7   3  13          6.77          6.44         0.76 o
  -6   3  13          0.00          0.45         0.39 o
  -5   3  13         13.04         12.70         0.59 o
  -4   3  13          0.97          1.24         0.32 o
  -3   3  13          0.29          0.59         0.52 o
  -2   3  13          0.15          0.09         0.85 o
  -1   3  13          7.95         10.18         0.64 o
   0   3  13          0.09         -0.65         0.76 o
   1   3  13         17.05         20.87         1.32 o
  -7   4  13          4.14          4.26         1.25 o
  -6   4  13          5.75          6.93         0.68 o
  -5   4  13          0.01          0.19         0.39 o
  -4   4  13         10.58         12.10         1.06 o
  -3   4  13          3.66          5.29         0.70 o
  -2   4  13          3.18          2.97         0.65 o
  -1   4  13          0.01          0.75         0.54 o
   0   4  13          4.84          5.47         0.83 o
  -6   5  13          3.50          4.37         0.93 o
  -5   5  13          0.12          0.57         0.45 o
  -4   5  13          3.55          4.40         0.57 o
  -3   5  13          3.29          2.44         0.66 o
  -2   5  13          1.59          0.58         0.60 o
  -3  -9  14          0.36         -0.06         0.49 o
  -2  -9  14          2.94          3.12         0.61 o
  -1  -9  14         19.76         30.09         1.63 o
   0  -9  14          0.02          0.09         0.53 o
   1  -9  14          9.83          9.68         0.87 o
  -4  -8  14          2.40          3.72         0.61 o
  -3  -8  14         12.83         18.51         0.97 o
  -2  -8  14          2.78          2.98         0.62 o
  -1  -8  14          6.40          4.90         0.95 o
   0  -8  14          1.17          1.38         0.52 o
   1  -8  14          0.01          0.30         0.50 o
   2  -8  14          0.00          0.37         0.49 o
  -5  -7  14          1.03          1.09         0.48 o
  -4  -7  14         16.84         18.48         1.03 o
  -3  -7  14          4.08          4.14         0.52 o
  -2  -7  14          2.62          3.07         0.41 o
  -1  -7  14          0.03         -0.20         0.32 o
   0  -7  14          5.44          7.88         0.67 o
   1  -7  14          6.09          6.89         0.68 o
   2  -7  14          0.01         -0.01         0.47 o
  -6  -6  14          9.70         13.71         0.89 o
  -5  -6  14          5.84          6.67         0.65 o
  -4  -6  14          0.05         -0.29         0.29 o
  -3  -6  14          2.32          2.75         0.41 o
  -2  -6  14         11.05         11.54         0.56 o
  -1  -6  14          6.79          7.82         0.68 o
   0  -6  14          0.01         -0.03         0.30 o
   1  -6  14          2.27          1.88         0.47 o
   2  -6  14          0.75          0.61         0.51 o
   3  -6  14          0.48          0.88         0.56 o
  -6  -5  14          0.21          0.39         0.42 o
  -5  -5  14          6.83          8.60         1.11 o
  -4  -5  14          0.15          0.40         0.23 o
  -3  -5  14          1.26          1.27         0.23 o
  -2  -5  14          2.13          2.04         0.24 o
  -1  -5  14          1.78          1.81         0.25 o
   0  -5  14          1.29          0.82         0.36 o
   1  -5  14          0.93          0.50         0.36 o
   2  -5  14          9.56          8.57         0.65 o
   3  -5  14          0.00          0.65         0.64 o
  -7  -4  14          0.48         -0.26         0.44 o
  -6  -4  14          0.12         -0.34         0.36 o
  -5  -4  14          0.06         -0.03         0.26 o
  -4  -4  14          9.64          8.44         0.35 o
  -3  -4  14          3.44          3.16         0.89 o
  -2  -4  14          2.63          2.40         0.24 o
  -1  -4  14          0.24          0.42         0.26 o
   0  -4  14          5.73          4.72         0.32 o
   1  -4  14          0.24          0.42         0.36 o
   2  -4  14          5.01          4.60         0.57 o
   3  -4  14          0.52         -0.23         0.43 o
  -7  -3  14          0.96          0.67         0.42 o
  -6  -3  14          0.51          0.03         0.48 o
  -5  -3  14          8.12          8.15         0.40 o
  -4  -3  14          0.89          0.72         1.15 o
  -3  -3  14          2.37          4.76         1.37 o
  -2  -3  14          8.48          9.71         1.36 o
  -1  -3  14          2.17          2.43         0.32 o
   0  -3  14          6.94          8.65         0.38 o
   1  -3  14          0.12          0.06         0.35 o
   2  -3  14          4.09          4.43         0.54 o
   3  -3  14          5.58          6.09         1.08 o
  -7  -2  14          0.69          0.26         0.39 o
  -6  -2  14          2.19          2.54         0.40 o
  -5  -2  14          0.89          1.27         0.32 o
  -4  -2  14         41.96         53.35         3.37 o
  -3  -2  14          0.43          0.73         1.07 o
  -2  -2  14          1.77          7.38         1.28 o
  -1  -2  14          5.69          4.81         0.26 o
   0  -2  14          0.14          0.07         0.27 o
   1  -2  14         11.63         12.01         0.67 o
   2  -2  14          1.77          1.79         0.46 o
  -7  -1  14          0.53          0.22         0.39 o
  -6  -1  14         18.17         19.36         0.90 o
  -5  -1  14          4.28          5.46         0.50 o
  -4  -1  14          3.91          7.96         1.56 o
  -3  -1  14         11.09          8.11         1.37 o
  -2  -1  14          2.92          4.35         1.15 o
  -1  -1  14          2.43          2.82         0.27 o
   0  -1  14          0.19          0.53         0.35 o
   1  -1  14          0.63          0.60         0.47 o
   2  -1  14          2.21          2.13         0.63 o
  -7   0  14         16.89         19.50         0.86 o
  -6   0  14         12.72         13.74         0.67 o
  -5   0  14          3.90          3.43         0.41 o
  -4   0  14          4.42          3.37         1.07 o
  -3   0  14          2.03          2.73         1.05 o
  -2   0  14          0.22          0.16         0.20 o
  -1   0  14          0.09         -0.13         0.24 o
   0   0  14          2.81          3.30         0.44 o
   1   0  14          1.14          1.36         0.53 o
  -7   1  14          1.23          1.59         0.44 o
  -6   1  14          3.11          1.94         0.40 o
  -5   1  14          4.31          3.65         0.28 o
  -4   1  14          0.09         -0.04         0.18 o
  -3   1  14          0.33         -0.02         0.17 o
  -2   1  14          1.93          1.95         0.38 o
  -1   1  14          0.14          0.05         0.62 o
   0   1  14          1.36          1.68         0.54 o
   1   1  14          1.26          1.17         0.59 o
  -7   2  14          0.40          0.29         0.38 o
  -6   2  14          0.14         -0.33         0.36 o
  -5   2  14          0.58          0.36         0.30 o
  -4   2  14          1.15          1.49         0.25 o
  -3   2  14          0.25          0.05         0.32 o
  -2   2  14          2.75          3.86         0.36 o
  -1   2  14          1.64          2.41         0.54 o
   0   2  14          0.05         -0.42         0.50 o
  -6   3  14         12.66         17.12         0.90 o
  -5   3  14          0.53          0.75         0.34 o
  -4   3  14          0.47          0.43         0.32 o
  -3   3  14          2.74          3.55         0.59 o
  -2   3  14          2.27          2.55         0.58 o
  -1   3  14          4.46          4.94         0.56 o
  -5   4  14         15.10         19.09         0.91 o
  -4   4  14          1.86          2.07         0.71 o
  -3   4  14          1.24          1.15         0.56 o
  -2   4  14          0.00          0.20         0.56 o
  -2  -8  15          2.45          2.95         0.65 o
  -1  -8  15          0.18          0.51         0.43 o
   0  -8  15          3.11          2.82         0.59 o
  -4  -7  15          0.25         -0.18         0.69 o
  -3  -7  15          0.58          1.05         0.43 o
  -2  -7  15          0.06         -0.12         0.32 o
  -1  -7  15          0.02         -0.03         0.48 o
   0  -7  15          1.05          0.66         0.92 o
   1  -7  15          0.24          0.01         0.60 o
  -5  -6  15          0.26          1.68         0.66 o
  -4  -6  15          0.00         -0.02         0.31 o
  -3  -6  15          0.01         -0.25         0.35 o
  -2  -6  15         15.59         14.37         0.92 o
  -1  -6  15          3.10          2.01         0.49 o
   0  -6  15          2.18          1.31         0.45 o
   1  -6  15          0.25          0.21         0.43 o
  -5  -5  15          1.93          2.63         0.37 o
  -4  -5  15         12.05         11.23         0.53 o
  -3  -5  15          0.70          0.71         0.24 o
  -2  -5  15          5.60          6.07         0.34 o
  -1  -5  15         22.40         25.67         1.25 o
   0  -5  15          6.05          6.95         0.46 o
   1  -5  15          5.20          6.21         0.55 o
  -6  -4  15          1.55          2.03         0.37 o
  -5  -4  15          2.98          2.80         0.62 o
  -4  -4  15         13.92         14.18         1.03 o
  -3  -4  15         39.96         47.05         3.41 o
  -2  -4  15          6.56          9.49         0.47 o
  -1  -4  15         13.45         20.26         0.88 o
   0  -4  15         13.64         12.69         0.63 o
   1  -4  15          2.05          3.01         0.48 o
  -6  -3  15          6.67          6.61         0.52 o
  -5  -3  15          9.59         10.19         0.52 o
  -4  -3  15          0.00          1.36         1.37 o
  -2  -3  15         19.00         20.95         1.91 o
  -1  -3  15          0.11          0.38         0.21 o
   0  -3  15         18.09         25.71         0.77 o
   1  -3  15          0.37          0.57         0.37 o
  -6  -2  15          2.03          2.65         0.63 o
  -5  -2  15         22.35         26.55         4.02 o
  -4  -2  15          1.54          2.12         1.31 o
  -2  -2  15         21.04         27.52         2.23 o
  -1  -2  15          0.24          0.38         0.24 o
   0  -2  15          5.27          6.19         0.44 o
   1  -2  15          0.03         -0.50         0.51 o
  -6  -1  15          0.00          0.48         0.33 o
  -5  -1  15          1.60          3.27         1.48 o
  -3  -1  15          3.61          5.10         1.27 o
  -2  -1  15          0.68          0.44         0.21 o
  -1  -1  15          0.02          0.35         0.30 o
   0  -1  15          4.71          5.78         0.54 o
   1  -1  15          2.16          2.89         1.27 o
  -6   0  15          6.37          8.00         0.54 o
  -5   0  15          1.39          1.00         0.28 o
  -4   0  15         10.70         12.93         1.66 o
  -3   0  15          0.50          0.64         1.01 o
  -2   0  15          3.13          2.58         0.29 o
  -1   0  15          0.08          0.41         0.34 o
   0   0  15          0.63         -0.35         0.62 o
  -6   1  15          1.12          1.54         0.39 o
  -5   1  15          4.76          4.43         0.44 o
  -4   1  15          9.46         10.94         0.54 o
  -3   1  15          2.06          1.88         0.28 o
  -2   1  15          0.06         -0.13         0.34 o
  -1   1  15         23.58         28.66         1.30 o
  -5   2  15          0.11          0.33         0.33 o
  -4   2  15         26.21         31.99         1.09 o
  -3   2  15         22.33         29.35         1.02 o
  -2   2  15         11.63         13.89         0.89 o
  -3  -6  16          4.67          3.90         0.51 o
  -2  -6  16          0.63          0.65         0.33 o
  -1  -6  16          4.00          3.93         0.46 o
  -4  -5  16          0.01         -0.15         0.31 o
  -3  -5  16          0.55          0.75         0.42 o
  -2  -5  16          3.15          3.47         0.28 o
  -1  -5  16          0.25         -0.29         0.29 o
  -4  -4  16          1.58          3.94         1.53 o
  -2  -4  16          0.34          0.30         0.25 o
  -1  -4  16          1.65          1.26         0.41 o
   0  -4  16          8.11         10.23         1.45 o
  -5  -3  16          0.00          0.10         0.58 o
  -4  -3  16          0.04          0.60         1.27 o
  -2  -3  16          6.81          4.44         1.25 o
  -1  -3  16          0.84          0.67         0.32 o
  -5  -2  16          1.12          5.51         1.69 o
  -2  -2  16          6.24          7.53         1.70 o
  -1  -2  16          4.89          5.79         0.41 o
  -3  -1  16         19.76         22.26         2.21 o
  -2  -1  16          0.00          0.14         1.09 o
  -4   0  16          8.99         12.57         1.86 o
  -3   0  16         13.85         14.84         2.31 o
                                                
